# Supplementary material for: Development and validation of a new MRI simulation technique that can reliably estimate optimal in vivo scanning parameters in a glioblastoma murine model
Source: PLoS One. 2018 Jul 23;13(7):e0200611. doi: 10.1371/journal.pone.0200611 (PMC6056046; doi:10.1371/journal.pone.0200611)
Supplement: S1 File — The T1 and T2 values and scanning parameters can be edited within the program file to define pre- and post-contrast conditions. (CPP) [file pone.0200611.s001.cpp]

//  Fast Spin-Echo MRI sequence SIMULATION
//  Created by Andrea Protti

#include <math.h>
#include <stdio.h>
#include <stdlib.h>
#include <time.h>
#include <OpenGL/gl.h>
#include <OpenGL/glu.h>
#include <GLUT/glut.h>
#include <dirent.h>
#include <errno.h>
#include <string>
#include <iostream>
#include <fstream>
#include <vector>
#include <iomanip>      // std::setprecision
using namespace std;


// MAIN PROGRAM

int main()
{
   
    
    
//Input Parameters for simulation.....................................
    
    
    //Step 1     Will provide with an estimation of the best ESP and ETL value
    
    //  PLEASE insert the ESP range, the TR starting value and ETL range
    
    const double  ESP = 7.4;                      // in ms         starting ESP  (tipical ESP  5.4<ESP<13.4)
    const double  ESP_input_increment = 2;        // in ms         ESP+incrementESP (example ESP = 7.4 + 2 ms)
    const int     ESP_input_size = 5;             // number of ESP increments (when = 0 no increment)
    
    const double  TR_start = 6000;                // in ms        fixing TR for the initial analisys      And
    
    const int     ETL_input_size = 30;            // 1 < ETL < ETL_input_size. (the size in time of each ETL step is = to the used ESP)
    
    const double    scantimemin_selection = 5;    // setting up minimum scan time (min)
    const double    scantimesec_selection = 0;    // setting up minimum scan time (sec)
    
    //...................................................................

    
    

    //Step 2    Fix ESPchosen and find out the optimal computed paramters (ESP has been set here to its best value of 7.4ms)
    
    const double  ESPchosen = 7.4;                //in ms      PLEASE insert a number. If left to 0, ESPchosen will be set to the optimal computed ESP
    
    const double  TRstart = 4000;               // in ms       (typically in T2 acquisitions 4000<TR<10000; in T1 acquisitions 500<TR<800)
    const double  TR_input_increment = 1000;    // in ms       can not be lower than minTR
    const int     TR_input_size = 6;            // number of TR increments  (when = 0 no increment)
    
    const int     NSA_input_size =20;           // the simulation will be run with NSA from 1 to NSA_input_size
    //...................................................................
    
    
    
    
    
    
    
    
    
    //T1 and T2 values
    const double T1brain=2560;                     // T1 Brain parenchyma
    const double T2brain=46;                       // T2 Brain parenchyma
    
    const double T1tumor=3133;                     // T1 Tumor pre-contrast
    const double T2tumor=71;                       // T2 Tumor pre-contrast
    
    //const double T1tumor=1037.5;                 // T1 Tumor post-contrast
    //const double T2tumor=64;                     // T2 Tumor post-contrast
    //...................................................................
    
    
    
    //More scanning paramenters
    const int freqenc=192;                       // number of frequency encoding steps (Matrix size X)
    const int phaseenc=192;                      // number of phase encoding steps     (Matrix size Y)
    const int slicesnum=29;                      // number of slices                   (Matrix size Z)

    const double FOVx=20;                        // field of view X
    const double FOVy=20;                        // field of view Y
    
    const double slicethickness=0.5;
    //...................................................................


    //Set up output files
    ofstream myfile ("3a) CNR_results.txt");
    
    ofstream myfile2 ("3b) SNR_Brain parenchyma_results.txt");
    
    ofstream myfile3 ("3c) SNR_Tumor_results.txt");
    
    ofstream myfile6 ("2) ESPandETL_computed_scanning_parameters.txt");
    
    ofstream myfile7 ("1) Optimal_computed_scanning_parameters.txt");
    //.....................................................
    
    
    
    
    
    
    

//Initializing siumlation program variables.....................................
    
    int a, scantimemin, scantimesec, BWfirstESP, BWsecondESP;
    int scantimemin_NSA[100], scantimesec_NSA[100], scantimemin_NSA_final, scantimesec_NSA_final, scantimemin_NSA_ESP[100], scantimesec_NSA_ESP[100], sizeESP, sizeETL, sizeTR, scantimemin_final, scantimesec_final;
    double  ETL, NSA, scantimetot, incrementESP, sizeNSA, incrementTR, scantimeslices, scantimetotslices, scantimeslices2nd, scantimeslices3rd;
    double  ESP1[500], TR[500], TD[500], TE[500];
    double  AWM[500], BWM[500], SnWM2[500];
    double  AGM[500], BGM[500], SnGM2[500];
    double  SnWM[500][500], SnGM[500][500], CNR[500][500], CNR_beforeBW[500][500], SnWM_TR[500], SnGM_TR[500], CNR_beforeBW_TR[500], CNR_TR[500];
    
    double  ETL2nd, scantimemin_selectionms, scantimesec_selectionms, scantimetotms, scantimetot_selectionms, ETLfinal, ETLfinal_ETL, maxCNR, BW, TR_final, NSA_final;
    double  TD2nd, TE2nd[500], ESP12nd[500];
    double  AWM2nd[500], BWM2nd[500], SnWM22nd[500];
    double  AGM2nd[500], BGM2nd[500], SnGM22nd[500];
    double  SnWM2nd[500], SnGM2nd[500], CNR2nd[500], CNR2nd_beforeBW[500];
    double maxCNR_NSA[100], scantimetotms_NSA[100], NSA_NSA[100], scantimetot_NSA[100], ETLfinal_ESP[100], NSA_NSA_ESP[100], maxCNR_NSA_ESP[100], maxCNR_NSA_ESP_final, ETLfinal_ESP_final, NSA_NSA_ESP_final, ESP12nd_final;
    //...................................................................
    
    
    
    //SIMULATION changing name of several starting paramenters
    sizeTR       = TR_input_size+1;
    incrementTR  = TR_input_increment;
    sizeESP      = ESP_input_size+1;
    incrementESP = ESP_input_increment;
    sizeETL      = ETL_input_size;
    sizeNSA      = NSA_input_size;
    BWfirstESP   = 1/((ESP-3.5)/freqenc);  //this line is specific to SE.   3.5ms is the time used for excitation, found manually, it can vary with a different scanner!!!!!
    BWsecondESP  = 1/((ESP+(incrementESP*(sizeESP-1))-3.5)/freqenc);  //this line is specific to SE.   3.5ms is the time used for excitation, found manually, it can vary with a different scanner!!!!!
    //...................................................................
    
    
    
    //Creating the output files
    
    myfile << "                                  CNR Results"<< endl;
    myfile << "INITIAL PARAMETERS" << endl<< endl;
    myfile << "Brain parenchyma  T1 = " << T1brain << "ms" << endl;
    myfile << "Brain parenchyma  T2 = " << T2brain << "ms" << endl<< endl;
    myfile << "Tumor T1 = " << T1tumor << "ms" << endl;
    myfile << "Tumor T2 = " << T2tumor << "ms" << endl<< endl;
    myfile << "TR  =    " << TRstart << "<TR"<< "<" << TRstart+(incrementTR*(sizeTR-1)) << " ms"<< "           TR increment = " << TR_input_increment << "ms"<< endl;
    myfile << "ESP =    " << ESP << "<ESP" << "<" << ESP+(incrementESP*(sizeESP-1)) << " ms" << "             ESP increment = " << ESP_input_increment << "ms"<< endl;
    myfile << "ETL =    1<ETL<" << ETL_input_size << endl;
    myfile << "NSA =    1<NSA<" << NSA_input_size << endl<< endl;
    myfile << "Matrix size = " << freqenc << " x " << phaseenc << " x " << slicesnum << endl;
    myfile << "FOV =    " << FOVx << " x " << FOVy << "mm    slicethickness = " << slicethickness << "mm" << endl;
    myfile << "BW  =    " << BWfirstESP << " to " << BWsecondESP  << " MHz" << endl;
    myfile << "Maximum scan time " << scantimemin_selection << " : " << scantimesec_selection << " min" << endl;
    
    //...................................................................
    
    myfile2 << "                             SNR Brain parenchyma Results"<< endl;
    myfile2 << "INITIAL PARAMETERS" << endl<< endl;
    myfile2 << "Brain parenchyma  T1 = " << T1brain << "ms" << endl;
    myfile2 << "Brain parenchyma  T2 = " << T2brain << "ms" << endl<< endl;
    myfile2 << "Tumor T1 = " << T1tumor << "ms" << endl;
    myfile2 << "Tumor T2 = " << T2tumor << "ms" << endl<< endl;
    myfile2 << "TR  =    " << TRstart << "<TR"<< "<" << TRstart+(incrementTR*(sizeTR-1)) << " ms"<< "           TR increment = " << TR_input_increment << "ms"<< endl;
    myfile2 << "ESP =    " << ESP << "<ESP" << "<" << ESP+(incrementESP*(sizeESP-1)) << " ms" << "             ESP increment = " << ESP_input_increment << "ms"<< endl;
    myfile2 << "ETL =    1<ETL<" << ETL_input_size << endl;
    myfile2 << "NSA =    1<NSA<" << NSA_input_size << endl<< endl;
    myfile2 << "Matrix size = " << freqenc << " x " << phaseenc << " x " << slicesnum << endl;
    myfile2 << "FOV =    " << FOVx << " x " << FOVy << "mm    slicethickness = " << slicethickness << "mm" << endl;
    myfile2 << "BW  =    " << BWfirstESP << " to " << BWsecondESP  << " MHz" << endl;
    myfile2 << "Maximum scan time " << scantimemin_selection << " : " << scantimesec_selection << " min" << endl;
    
    //...................................................................
    
    myfile3 << "                              SNR Brain tumor Results"<< endl;
    myfile3 << "INITIAL PARAMETERS" << endl<< endl;
    myfile3 << "Brain parenchyma  T1 = " << T1brain << "ms" << endl;
    myfile3 << "Brain parenchyma  T2 = " << T2brain << "ms" << endl<< endl;
    myfile3 << "Tumor T1 = " << T1tumor << "ms" << endl;
    myfile3 << "Tumor T2 = " << T2tumor << "ms" << endl<< endl;
    myfile3 << "TR  =    " << TRstart << "<TR"<< "<" << TRstart+(incrementTR*(sizeTR-1)) << " ms"<< "           TR increment = " << TR_input_increment << "ms"<< endl;
    myfile3 << "ESP =    " << ESP << "<ESP" << "<" << ESP+(incrementESP*(sizeESP-1)) << " ms" << "             ESP increment = " << ESP_input_increment << "ms"<< endl;
    myfile3 << "ETL =    1<ETL<" << ETL_input_size << endl;
    myfile3 << "NSA =    1<NSA<" << NSA_input_size << endl<< endl;
    myfile3 << "Matrix size = " << freqenc << " x " << phaseenc << " x " << slicesnum << endl;
    myfile3 << "FOV =    " << FOVx << " x " << FOVy << "mm    slicethickness = " << slicethickness << "mm" << endl;
    myfile3 << "BW  =    " << BWfirstESP << " to " << BWsecondESP  << " MHz" << endl;
    myfile3 << "Maximum scan time " << scantimemin_selection << " : " << scantimesec_selection << " min" << endl;
    
    //...................................................................
    
    myfile6 << "                      Partial optimal computed scanning parameters (Step 1)"<< endl << endl;
    myfile6 << "Step1: evaluating optimal computed ESP and ETL" << endl<<endl;
    myfile6 << "INITIAL PARAMETERS" << endl<< endl;
    myfile6 << "Brain parenchyma  T1 = " << T1brain << "ms" << endl;
    myfile6 << "Brain parenchyma  T2 = " << T2brain << "ms" << endl<< endl;
    myfile6 << "Tumor T1 = " << T1tumor << "ms" << endl;
    myfile6 << "Tumor T2 = " << T2tumor << "ms" << endl<< endl;
    myfile6 << "TR =     " << TR_start << endl;
    myfile6 << "ESP =    " << ESP << "<ESP" << "<" << ESP+(incrementESP*(sizeESP-1)) << " ms" << "             ESP increment = " << ESP_input_increment << "ms"<< endl;
    myfile6 << "ETL =    1<ETL<" << ETL_input_size << endl;
    myfile6 << "NSA =    1<NSA<" << NSA_input_size << endl<< endl;
    myfile6 << "Matrix size = " << freqenc << " x " << phaseenc << " x " << slicesnum << endl;
    myfile6 << "FOV =    " << FOVx << " x " << FOVy << "mm    slicethickness = " << slicethickness << "mm" << endl;
    myfile6 << "BW  =    " << BWfirstESP << " to " << BWsecondESP  << " MHz" << endl;
    myfile6 << "Maximum scan time " << scantimemin_selection << " : " << scantimesec_selection << " min" << endl;
    myfile6 << ".................................." <<endl<<endl<<endl;
    
    //...................................................................
    
    myfile7 << "                         Optimal computed scanning parameters (Step 2)"<< endl << endl;
    myfile7 << "Step2: evaluating optimal computed parameters" << endl<<endl;
    myfile7 << "INITIAL PARAMETERS" << endl<< endl;
    myfile7 << "Brain parenchyma  T1 = " << T1brain << "ms" << endl;
    myfile7 << "Brain parenchyma  T2 = " << T2brain << "ms" << endl<< endl;
    myfile7 << "Tumor T1 = " << T1tumor << "ms" << endl;
    myfile7 << "Tumor T2 = " << T2tumor << "ms" << endl<< endl;
    myfile7 << "TR  =    " << TRstart << "<TR"<< "<" << TRstart+(incrementTR*(sizeTR-1)) << " ms"<< "           TR increment = " << TR_input_increment << "ms"<< endl;
    myfile7 << "ESP =    " << ESPchosen << endl;
    
    //...................................................................
    
    
    
    
// Starting simulation main program............................................
    
    //1ST PART
    for (int s=1; s< sizeNSA+1; s=s+1){
        NSA=s;
        

        for (int r=1; r< sizeETL+1; r=r+1){
            ETL=r;
            myfile << "................................................................................... " << endl<< endl;
            myfile << "ETL = "<< ETL << "   " << "NSA = " << NSA << endl<< endl;
            myfile2 << "................................................................................... " << endl<< endl;
            myfile2 << "ETL = "<< ETL << "   " << "NSA = " << NSA << endl<< endl;
            myfile3 << "................................................................................... " << endl<< endl;
            myfile3 << "ETL = "<< ETL << "   " << "NSA = " << NSA << endl<< endl;
        
        
        for (int t=0; t< sizeTR; t=t+1){
            TR[t]=TRstart+incrementTR*t;
            //for (int t=0; t< 1; t=t+1){    And
            //TR[t]=TR_start;                And
            
                    scantimetot = (TR[t]*(phaseenc/ETL)*NSA)/1000/60;
                    scantimemin = scantimetot;
                    scantimesec = (scantimetot-scantimemin)*100/100*60;
                    
                    scantimetotms = (TR[t]*(phaseenc/ETL)*NSA);
                    scantimemin_selectionms = scantimemin_selection * 60*1000;
                    scantimesec_selectionms = scantimesec_selection * 1000;
                    scantimetot_selectionms = scantimemin_selectionms + scantimesec_selectionms;
                    
                    if ( scantimetotms > scantimetot_selectionms ) {
                        myfile << " Scan time = "  << scantimemin << " : " << scantimesec << " min " << endl;
                        myfile << " TR = " << TR[t] << endl;
                        myfile << "Scan time too long.   Simulation STOP" << endl;
                        
                        myfile2 << " Scan time = "  << scantimemin << " : " << scantimesec << " min " << endl;
                        myfile2 << " TR = " << TR[t] << endl;
                        myfile2 << "Scan time too long.   Simulation STOP" << endl;
                        
                        myfile3 << " Scan time = "  << scantimemin << " : " << scantimesec << " min " << endl;
                        myfile3 << " TR = " << TR[t] << endl;
                        myfile3 << "Scan time too long.   Simulation STOP" << endl;
                        
                        goto stop1;
                    }

        
                    myfile << " Scan time = "  << scantimemin << " : " << scantimesec << " min " << endl;
                    myfile << " TR = " << TR[t] << "     consecutive ESP " << endl;
        
                    myfile2 << " Scan time = "  << scantimemin << " : " << scantimesec << " min " << endl;
                    myfile2 << " TR = " << TR[t] << "     consecutive ESP " << endl;
        
                    myfile3 << " Scan time = "  << scantimemin << " : " << scantimesec << " min " << endl;
                    myfile3 << " TR = " << TR[t] << "     consecutive ESP " << endl;
        
                        for (int n=0; n< sizeESP; n=n+1){
                            ESP1[n]=ESP+incrementESP*n;              //initial TE
            
                            a=0;
                            
                            // Condition to introduce the number of slices in the scan time
                            scantimetotslices    = (TR[t]);
                            scantimeslices       = ETL*ESP1[n]*slicesnum;
                            if ( scantimeslices > scantimetotslices) {
                                myfile << "STOP" << endl;
                                myfile2 << "STOP" << endl;
                                myfile3 << "STOP" << endl;
                                goto stop1;
                            }
            
                                for (int m=1; m< phaseenc+1; m=m+1){    // cycle for the number of phase encoding
                                    for (int p=0; p< ETL; p=p+1){       // cycle for the number of echos
                    
                                        a=a+1;
					
              
                                        TE[a]=ESP1[n]+ESP1[n]*p;
                    
                                        TD[t]=TR[t]-((p+1)*ESP1[n]);
                    
                                            if (TD[t] <= 0) {
                                                myfile << " ETL*ESP longer than TR!!!  skipped" << endl;
                                                myfile2 << " ETL*ESP longer than TR!!!  skipped" << endl;
                                                myfile3 << " ETL*ESP longer than TR!!!  skipped" << endl;
                                                a=0;
                                                goto stop1;
                                            }
                    
                                        //Brain parenchyma  calculation TR change
                                        AWM[a]=exp(-TD[t]/T1brain);
                                        BWM[a]=exp(-TE[a]/T2brain);
                                        SnWM2[a]=((1-AWM[a])*BWM[a]+SnWM2[a-1]);
                    
                                        //Tumor  calculation TR change
                                        AGM[a]=exp(-TD[t]/T1tumor);
                                        BGM[a]=exp(-TE[a]/T2tumor);
                                        SnGM2[a]=((1-AGM[a])*BGM[a]+SnGM2[a-1]);
                    
                                        if (a==phaseenc) goto stop;
                    
                                    }
                
                                }
            
                        stop:
            
            
                            SnWM[t][n] =SnWM2[a]/phaseenc * sqrt(NSA);   //SNR Brain parenchyma  as an average over single echoes and number of phases
                            SnGM[t][n] =SnGM2[a]/phaseenc * sqrt(NSA);   //SNR Tumor  as an average over single echoes and number of phases
            
                            a=0;
            
                            CNR_beforeBW[t][n] = SnWM[t][n] - SnGM[t][n];
                            BW = 1/((ESP1[n]-3.5)/freqenc);   //this line is specific to SE.   3.5ms is the time used for excitation, found manually, it can vary with a different scanner!!!!!
                            CNR[t][n] = FOVx * FOVy * slicethickness * CNR_beforeBW[t][n] / (sqrt(BW * phaseenc * freqenc));
            
                            myfile  << std::setprecision(4) << CNR[t][n]  << endl;
                            myfile2 << std::setprecision(4) << SnWM[t][n] << endl;
                            myfile3 << std::setprecision(4) << SnGM[t][n] << endl;
                                    
                    }  //for (int n=0; n< sizeESP; n=n+1){
        
                    myfile << " \n";
                    myfile2 << " \n";
                    myfile3 << " \n";
                stop1:
                    myfile << " \n";
                    myfile2 << " \n";
                    myfile3 << " \n";
        
                }  //for (int t=0; t< sizeTR; t=t+1){
        }  //for (int r=1; r< sizeETL+1; r=r+1){
    }  //for (int s=1; s< sizeNSA+1; s=s+1){
  // FINISH 1ST PART.....................................................................
    
    
    
    
//2ND PART       (Step 1)     (inside ESP cycle    Getting smallest value)
    scantimemin_selectionms = scantimemin_selection * 60*1000;
    scantimesec_selectionms = scantimesec_selection * 1000;
    scantimetot_selectionms = scantimemin_selectionms + scantimesec_selectionms;
    
    for (int n=0; n< sizeESP; n=n+1){
        ESP12nd[n]=ESP+incrementESP*n;       //initial TE
        maxCNR = 0;
        
        for (int r=1; r< sizeETL+1; r=r+1){
            ETL2nd=r;
            a=0;
            scantimetotms = (TR_start*(phaseenc/ETL2nd));
            
            // Condition to introduce the number of slices in the scan time
            scantimeslices2nd = ETL2nd*ESP12nd[n]*slicesnum;
            if ( scantimeslices2nd > TR_start) {
                goto stop2;
            }
            
            if ( scantimetotms < scantimetot_selectionms ){
                
                // Calculate  CRN2nd[t][n]
                for (int m=1; m< phaseenc+1; m=m+1){    // cycle for the number of phase encoding
                    for (int p=0; p< ETL2nd; p=p+1){       // cycle for the number of echos
                        a=a+1;
                        TE2nd[a]=ESP12nd[n]+ESP12nd[n]*p;
                        TD2nd=TR_start-((p+1)*ESP12nd[n]);
                        if (TD2nd <= 0) {
                            myfile6 << " ETL*ESP longer than TR!!!  skipped" << endl;
                            a=0;
                            goto stop2;
                        }
                        
                        //Brain parenchyma calculation TR change
                        AWM2nd[a]=exp(-TD2nd/T1brain);
                        BWM2nd[a]=exp(-TE2nd[a]/T2brain);
                        SnWM22nd[a]=((1-AWM2nd[a])*BWM2nd[a]+SnWM22nd[a-1]);
                        
                        //Tumor calculation TR change
                        AGM2nd[a]=exp(-TD2nd/T1tumor);
                        BGM2nd[a]=exp(-TE2nd[a]/T2tumor);
                        SnGM22nd[a]=((1-AGM2nd[a])*BGM2nd[a]+SnGM22nd[a-1]);
                        
                        if (a==phaseenc) goto stop3;
                    } //for (int p=0; p< ETL2nd; p=p+1){
                }  //for (int m=1; m< phaseenc+1; m=m+1){
                
            stop3:
                
                SnWM2nd[r] =SnWM22nd[a]/phaseenc ;   //SNR Brain parenchyma  as an average over single echoes and number of phases
                SnGM2nd[r] =SnGM22nd[a]/phaseenc ;   //SNR Tumor as an average over single echoes and number of phases
                
                a=0;
                
                CNR2nd_beforeBW[r] = SnWM2nd[r] - SnGM2nd[r];   //this is the CNR value of several ETL same ESP
                BW = 1/((ESP12nd[n]-3.5)/freqenc);   //this line is specific to SE.   3.5ms is the time used for excitation, found manually, it can vary with a different scanner!!!!!
                CNR2nd[r] = FOVx * FOVy * slicethickness * CNR2nd_beforeBW[r] / (sqrt(BW * phaseenc * freqenc));
                
                
                // Finding the maximum CNR value
                if ( maxCNR < 0) {
                    if ( CNR2nd[r] < 0) {
                        maxCNR = maxCNR * (-1);
                        CNR2nd[r] = CNR2nd[r] * (-1);
                        if (maxCNR < CNR2nd[r] ) {
                            CNR2nd[r] = CNR2nd[r] * (-1);
                            maxCNR = CNR2nd[r];
                            ETLfinal = ETL2nd;
                        }
                        if (maxCNR > CNR2nd[r] ) {
                            CNR2nd[r] = CNR2nd[r] * (-1);
                            maxCNR = maxCNR * (-1);
                        }
                    }
                    if ( CNR2nd[r] >= 0) {
                        maxCNR = maxCNR * (-1);
                        if (maxCNR < CNR2nd[r] ) {
                            maxCNR = CNR2nd[r];
                            ETLfinal = ETL2nd;
                        }
                        if (maxCNR > CNR2nd[r] ) {
                            maxCNR = maxCNR * (-1);
                        }
                    }
                }
                if ( maxCNR >= 0) {
                    if ( CNR2nd[r] < 0) {
                        CNR2nd[r] = CNR2nd[r] * (-1);
                        if (maxCNR < CNR2nd[r] ) {
                            CNR2nd[r] = CNR2nd[r] * (-1);
                            maxCNR = CNR2nd[r];
                            ETLfinal = ETL2nd;
                        }
                        if (maxCNR > CNR2nd[r] ) {
                            CNR2nd[r] = CNR2nd[r] * (-1);
                        }
                    }
                    if ( CNR2nd[r] >= 0) {
                        if (maxCNR < CNR2nd[r] ) {
                            maxCNR= CNR2nd[r];
                            ETLfinal = ETL2nd;
                        }
                    }
                }
            stop2:
                a=0;
                // END // Finding the maximum CNR value
                
            }  // if ( scantimetotms < scantimetot_selectionms ){
        }   // for (int r=1; r< sizeETL+1; r=r+1){
        
        scantimetot = (TR_start*(phaseenc/ETLfinal))/1000/60;
        scantimemin = scantimetot;
        scantimesec = (scantimetot-scantimemin)*100/100*60;

        myfile6 << "Scan time = "  << scantimemin << " : " << scantimesec << " min" << "   TR = " << TR_start << "   NSA = 1" << endl;
        myfile6 << "Optimal computed:   ESP = " << ESP12nd[n] << "   ETL = " << ETLfinal << endl;
        myfile6 << "Highest CNR = " << std::setprecision(4) << maxCNR << endl<< endl<< endl;
        
    }  // for (int n=0; n< sizeESP; n=n+1){   2nd part
    
    myfile6 << ".................................." <<endl;
    myfile6 << "Step1 COMPLETED" << endl << "PLEASE insert the optimum ESP value to the ESPchosen parameter in the input parameters of Step 2."<< endl;
    
// FINISH 2ND PART.....................................................................
    
    
    
//3RD PART        (Step 2)       (Finding the optimal computed parameters varying TR , ETL and NSA)
    //ESPchosen fixed from initial paramters
    //ETL       fixed from the computation
    
    
    //ETL cycle to find the optimal computed ETL
    maxCNR = 0;
    for (int r=1; r< sizeETL+1; r=r+1){
        ETL2nd=r;
        a=0;
        scantimetotms = (TR_start*(phaseenc/ETL2nd));
        
        // Condition to introduce the number of slices in the scan time
        scantimeslices2nd = ETL2nd*ESPchosen*slicesnum;
        if ( scantimeslices2nd > TR_start) {
            goto stop23;
        }
        
        if ( scantimetotms < scantimetot_selectionms ){
            
            // Calculate  CRN2nd[t][n]
            for (int m=1; m< phaseenc+1; m=m+1){    // cycle for the number of phase encoding
                for (int p=0; p< ETL2nd; p=p+1){       // cycle for the number of echos
                    a=a+1;
                    TE2nd[a]=ESPchosen+ESPchosen*p;
                    TD2nd=TR_start-((p+1)*ESPchosen);
                    if (TD2nd <= 0) {
                        myfile6 << " ETL*ESP longer than TR!!!  skipped" << endl;
                        a=0;
                        goto stop23;
                    }
                    
                    //Brain parenchyma calculation TR change
                    AWM2nd[a]=exp(-TD2nd/T1brain);
                    BWM2nd[a]=exp(-TE2nd[a]/T2brain);
                    SnWM22nd[a]=((1-AWM2nd[a])*BWM2nd[a]+SnWM22nd[a-1]);
                    
                    //Tumor calculation TR change
                    AGM2nd[a]=exp(-TD2nd/T1tumor);
                    BGM2nd[a]=exp(-TE2nd[a]/T2tumor);
                    SnGM22nd[a]=((1-AGM2nd[a])*BGM2nd[a]+SnGM22nd[a-1]);
                    
                    if (a==phaseenc) goto stop33;
                } //for (int p=0; p< ETL2nd; p=p+1){
            }  //for (int m=1; m< phaseenc+1; m=m+1){
            
        stop33:
            
            SnWM2nd[r] =SnWM22nd[a]/phaseenc ;   //SNR Brain parenchyma  as an average over single echoes and number of phases
            SnGM2nd[r] =SnGM22nd[a]/phaseenc ;   //SNR Tumor as an average over single echoes and number of phases
            
            a=0;
            
            CNR2nd_beforeBW[r] = SnWM2nd[r] - SnGM2nd[r];   //this is the CNR value of several ETL same ESP
            BW = 1/((ESPchosen-3.5)/freqenc);   //this line is specific to SE.   3.5ms is the time used for excitation, found manually, it can vary with a different scanner!!!!!
            CNR2nd[r] = FOVx * FOVy * slicethickness * CNR2nd_beforeBW[r] / (sqrt(BW * phaseenc * freqenc));

            
            
            // Finding the maximum CNR value
            if ( maxCNR < 0) {
                if ( CNR2nd[r] < 0) {
                    maxCNR = maxCNR * (-1);
                    CNR2nd[r] = CNR2nd[r] * (-1);
                    if (maxCNR < CNR2nd[r] ) {
                        CNR2nd[r] = CNR2nd[r] * (-1);
                        maxCNR = CNR2nd[r];
                        ETLfinal_ETL = ETL2nd;
                    }
                    if (maxCNR > CNR2nd[r] ) {
                        CNR2nd[r] = CNR2nd[r] * (-1);
                        maxCNR = maxCNR * (-1);
                    }
                }
                if ( CNR2nd[r] >= 0) {
                    maxCNR = maxCNR * (-1);
                    if (maxCNR < CNR2nd[r] ) {
                        maxCNR = CNR2nd[r];
                        ETLfinal_ETL = ETL2nd;
                    }
                    if (maxCNR > CNR2nd[r] ) {
                        maxCNR = maxCNR * (-1);
                    }
                }
            }
            if ( maxCNR >= 0) {
                if ( CNR2nd[r] < 0) {
                    CNR2nd[r] = CNR2nd[r] * (-1);
                    if (maxCNR < CNR2nd[r] ) {
                        CNR2nd[r] = CNR2nd[r] * (-1);
                        maxCNR = CNR2nd[r];
                        ETLfinal_ETL = ETL2nd;
                    }
                    if (maxCNR > CNR2nd[r] ) {
                        CNR2nd[r] = CNR2nd[r] * (-1);
                    }
                }
                if ( CNR2nd[r] >= 0) {
                    if (maxCNR < CNR2nd[r] ) {
                        maxCNR= CNR2nd[r];
                        ETLfinal_ETL = ETL2nd;
                    }
                }
            }
        stop23:
            a=0;
            // END // Finding the maximum CNR value
            
        }  // if ( scantimetotms < scantimetot_selectionms ){
        
    }   // for (int r=1; r< sizeETL+1; r=r+1){
    // ETL cycle completed
    
    
    myfile7 << "ETL =    " << ETLfinal_ETL << endl;
    myfile7 << "NSA =    1<NSA<" << NSA_input_size << endl<< endl;
    myfile7 << "Matrix size = " << freqenc << " x " << phaseenc << " x " << slicesnum << endl;
    myfile7 << "FOV =    " << FOVx << " x " << FOVy << "mm    slicethickness = " << slicethickness << "mm" << endl;
    myfile7 << "BW  =    " << BWfirstESP << " to " << BWsecondESP  << " MHz" << endl;
    myfile7 << "Maximum scan time " << scantimemin_selection << " : " << scantimesec_selection << " min" << endl;
    myfile7 << ".................................." <<endl<<endl<<endl;
    
    maxCNR = 0;
    
    for (int s=1; s< sizeNSA+1; s=s+1){
        NSA=s;
        
            for (int t=0; t< sizeTR; t=t+1){
                TR[t]=TRstart+incrementTR*t;
    
                scantimetot = (TR[t]*(phaseenc/ETLfinal_ETL)*NSA)/1000/60;
                scantimemin = scantimetot;
                scantimesec = (scantimetot-scantimemin)*100/100*60;
                
                scantimetotms = (TR[t]*(phaseenc/ETLfinal_ETL)*NSA);
                scantimemin_selectionms = scantimemin_selection * 60*1000;
                scantimesec_selectionms = scantimesec_selection * 1000;
                scantimetot_selectionms = scantimemin_selectionms + scantimesec_selectionms;
                
                if ( scantimetotms > scantimetot_selectionms ) {
                    goto stop13;
                }
                
                a=0;
                
                // Condition to introduce the number of slices in the scan time
                scantimetotslices    = (TR[t]);
                scantimeslices       = ETLfinal_ETL*ESPchosen*slicesnum;
                if ( scantimeslices > scantimetotslices) {
                    goto stop13;
                }
                
                for (int m=1; m< phaseenc+1; m=m+1){    // cycle for the number of phase encoding
                    for (int p=0; p< ETLfinal_ETL; p=p+1){       // cycle for the number of echos
                        
                        a=a+1;
                        
                        
                        TE[a]=ESPchosen+ESPchosen*p;
                        
                        TD[t]=TR[t]-((p+1)*ESPchosen);
                        
                        if (TD[t] <= 0) {
                            a=0;
                            goto stop13;
                        }
                        
                        //Brain parenchyma  calculation TR change
                        AWM[a]=exp(-TD[t]/T1brain);
                        BWM[a]=exp(-TE[a]/T2brain);
                        SnWM2[a]=((1-AWM[a])*BWM[a]+SnWM2[a-1]);
                        
                        //Tumor  calculation TR change
                        AGM[a]=exp(-TD[t]/T1tumor);
                        BGM[a]=exp(-TE[a]/T2tumor);
                        SnGM2[a]=((1-AGM[a])*BGM[a]+SnGM2[a-1]);
                        
                        if (a==phaseenc) goto stop03;
                        
                    }
                    
                }
                
            stop03:
                
                SnWM_TR[t] =SnWM2[a]/phaseenc * sqrt(NSA);   //SNR Brain parenchyma  as an average over single echoes and number of phases
                SnGM_TR[t] =SnGM2[a]/phaseenc * sqrt(NSA);   //SNR Tumor  as an average over single echoes and number of phases
                
                a=0;
                
                CNR_beforeBW_TR[t] = SnWM_TR[t] - SnGM_TR[t];
                BW = 1/((ESPchosen-3.5)/freqenc);   //this line is specific to SE.   3.5ms is the time used for excitation, found manually, it can vary with a different scanner!!!!!
                CNR_TR[t] = FOVx * FOVy * slicethickness * CNR_beforeBW_TR[t] / (sqrt(BW * phaseenc * freqenc));

                
                // Finding the maximum CNR value
                if ( maxCNR < 0) {
                    if ( CNR_TR[t] < 0) {
                        maxCNR = maxCNR * (-1);
                        CNR_TR[t] = CNR_TR[t] * (-1);
                        if (maxCNR < CNR_TR[t] ) {
                            CNR_TR[t] = CNR_TR[t] * (-1);
                            maxCNR = CNR_TR[t];
                            TR_final = TR[t];
                            NSA_final = NSA;
                            scantimemin_final=scantimemin;
                            scantimesec_final=scantimesec;
                        }
                        if (maxCNR > CNR_TR[t] ) {
                            CNR_TR[t] = CNR_TR[t] * (-1);
                            maxCNR = maxCNR * (-1);
                        }
                    }
                    if ( CNR_TR[t] >= 0) {
                        maxCNR = maxCNR * (-1);
                        if (maxCNR < CNR_TR[t] ) {
                            maxCNR = CNR_TR[t];
                            TR_final = TR[t];
                            NSA_final = NSA;
                            scantimemin_final=scantimemin;
                            scantimesec_final=scantimesec;
                        }
                        if (maxCNR > CNR_TR[t] ) {
                            maxCNR = maxCNR * (-1);
                        }
                    }
                }
                if ( maxCNR >= 0) {
                    if ( CNR_TR[t] < 0) {
                        CNR_TR[t] = CNR_TR[t] * (-1);
                        if (maxCNR < CNR_TR[t] ) {
                            CNR_TR[t] = CNR_TR[t] * (-1);
                            maxCNR = CNR_TR[t];
                            TR_final = TR[t];
                            NSA_final = NSA;
                            scantimemin_final=scantimemin;
                            scantimesec_final=scantimesec;
                        }
                        if (maxCNR > CNR_TR[t] ) {
                            CNR_TR[t] = CNR_TR[t] * (-1);
                        }
                    }
                    if ( CNR_TR[t] >= 0) {
                        if (maxCNR < CNR_TR[t] ) {
                            maxCNR= CNR_TR[t];
                            TR_final = TR[t];
                            NSA_final = NSA;
                            scantimemin_final=scantimemin;
                            scantimesec_final=scantimesec;
                        }
                    }
                }

                stop13:
                a=0;
                
            }  //for (int t=0; t< sizeTR; t=t+1){
    }  //for (int s=1; s< sizeNSA+1; s=s+1){
// FINISH 3RD PART.....................................................................
    
    
    myfile7 << "Optimal computed scanning parameters overall" << endl<<endl;
    myfile7 << "Scan time = "  << scantimemin_final << " : " << scantimesec_final << " min " << endl;
    myfile7 << "TR = " << TR_final << "   ESP=" << ESPchosen << "   ETL=" << ETLfinal_ETL << "   NSA=" << NSA_final << endl;
    myfile7 << "Highest CNR = " << std::setprecision(4) << maxCNR << endl;
    myfile7 << ".................................." <<endl<<endl<<endl;
    
    
      myfile.close();
    return 0;
}
