# Supplementary material for: Development and validation of a new MRI simulation technique that can reliably estimate optimal in vivo scanning parameters in a glioblastoma murine model
Source: PLoS One. 2018 Jul 23;13(7):e0200611. doi: 10.1371/journal.pone.0200611 (PMC6056046; doi:10.1371/journal.pone.0200611)
Supplement: S2 File — The T1 and T2 values and scanning parameters can be edited within the program file to define pre- and post-contrast conditions. (CPP) [file pone.0200611.s002.cpp]

//  FLAIR MRI sequence SIMULATION
//  Created by Andrea Protti

#include <math.h>
#include <stdio.h>
#include <stdlib.h>
#include <time.h>
#include <OpenGL/gl.h>
#include <OpenGL/glu.h>
#include <GLUT/glut.h>
#include <dirent.h>
#include <errno.h>
#include <string>
#include <iostream>
#include <fstream>
#include <vector>
#include <iomanip>      // std::setprecision
using namespace std;


// MAIN PROGRAM

int main()
{
    
    

//Input Parameters for simulation.....................................

    
    //Step 1     Will provide with an estimation of the best TI
    
    //  PLEASE insert the ESP range, the TR starting value and ETL range
    
    const double    ESP = 7.4;                      // in ms         starting ESP  (tipical ESP  5.4<ESP<13.4)
    const double    ESP_input_increment = 2;        // in ms         ESP+incrementESP (example ESP = 7.4 + 2 ms)
    const int       ESP_input_size = 5;             // number of ESP increments (when = 0 no increment)
    
    const double    TIstart = 900;                 // in ms         starting TI
    const double    TI_input_increment = 200;      // in ms         TI+incrementTI (example TI = 700 + 200 ms)
    const int       TI_input_size = 10;            // number of TI increments (when = 0 no increment)
    
    const double    TR_start = 8000;                // in ms        fixing TR for the initial analisys      And
    
    const double    scantimemin_selection = 10;    // setting up minimum scan time (min)
    const double    scantimesec_selection = 0;    // setting up minimum scan time (sec)
    //...................................................................
    
    
    
    
    
    //Step 2    Fix ESPchosen and find out the optimal computed paramters (ESP has been set here to its best value of 7.4ms)
    
    const double    ESPchosen = 7.4;               //in ms      PLEASE insert the optimal value.
    
    const double    TIchosen = 1700;              //in ms      PLEASE insert the optimal value.
    
    const int       ETL_input_size = 10;            // 1 < ETL < ETL_input_size. (the size in time of each ETL step is = to the used ESP)
    
    const double    TRstart = 6000;                // in ms
    const double    TR_input_increment = 1000;     // in ms     can not be lower than minTR
    const int       TR_input_size = 10;           // number of TR increments  (when = 0 no increment)
    
    const int       NSA_input_size =10;            // the simulation will be run with NSA from 1 to NSA_input_size
    //...................................................................
    
    
    
    
    
    
    //T1 and T2 values
    const double T1brain=2560;                        // T1 Brain parenchyma
    const double T2brain=46;                          // T2 Brain parenchyma
    
    const double    T1CSF=3687;                     // T1 CSF
    const double    T2CSF=168;                      // T2 CSF
    //...................................................................
    
    
    
    //More scanning paramenters
    const int freqenc=192;                       // number of frequency encoding steps (Matrix size X)
    const int phaseenc=192;                      // number of phase encoding steps     (Matrix size Y)
    const int slicesnum=29;                      // number of slices                   (Matrix size Z)
    
    const double FOVx=20;                        // field of view X
    const double FOVy=20;                        // field of view Y
    
    const double slicethickness=0.5;
    //...................................................................
    
    
    //Set up output files
    ofstream myfile ("3a) CNR_results.txt");
    
    ofstream myfile2 ("3b) SNR_Brain parenchyma_results.txt");
    
    ofstream myfile3 ("3c) SNR_Tumor_results.txt");
    
    ofstream myfile6 ("2) ESPandTI_computed_scanning_parameters.txt");
    
    ofstream myfile7 ("1) Optimal_computed_scanning_parameters.txt");
    //.....................................................

    
    

    
    
    
    
    
    
//Initializing siumlation program variables.....................................

    int a, scantimemin, scantimesec;
    int scantimemin_NSA[100], scantimesec_NSA[100], scantimemin_NSA_final, scantimesec_NSA_final, scantimemin_NSA_ESP[100], scantimesec_NSA_ESP[100], sizeESP, sizeETL, sizeTR;
    double  ETL, NSA, scantimetot, incrementESP, sizeNSA, incrementTR, scantimeslices, scantimetotslices, scantimeslices2nd, scantimeslices3rd;
    double  AWM[500], AWMsecond[500], BWM[500], SnWM2[500];
    double  AGM[500], AGMsecond[500], BGM[500], SnGM2[500];
    double  SnWM[500][500], SnGM[500][500], CNR[500][500], CNR_beforeBW[500][500], SnWM3rd[500],  SnGM3rd[500], CNR_beforeBW3rd[500], CNR_ETL[500];
    double  TD[500], TD2[500], TE[500], ESP1[500], TI[500];
    
    int TR[500], BWfirstESP, BWsecondESP;
    double  ETL2nd, scantimemin_selectionms, scantimesec_selectionms, scantimetotms, scantimetot_selectionms, ETLfinal, maxCNR, sizeTI, incrementTI, BW, scantimemin_final, scantimesec_final;
    double  TD2nd, TD3rd, TE2nd[500], ESP12nd[500];
    double  AWM2nd[500], BWM2nd[500], SnWM22nd[500], AWMsecond2nd[500];
    double  AGM2nd[500], BGM2nd[500], SnGM22nd[500], AGMsecond2nd[500];
    double  SnWM2nd[500], SnGM2nd[500], CNR2nd[500], CNR2nd_beforeBW[500];
    double maxCNR_NSA[100], scantimetotms_NSA[100], NSA_NSA[100], scantimetot_NSA[100], ETLfinal_ESP[100], NSA_NSA_ESP[100], maxCNR_NSA_ESP[100], maxCNR_NSA_ESP_final, ETLfinal_ESP_final, NSA_NSA_ESP_final, ESP12nd_final, TIfinal, ETLfinal_ETL, TR_final, NSA_final, maxCNR_final, ETL_final_final, NSA_final_final, TR_final_final, scantimemin_final_final, scantimesec_final_final;
    //...................................................................
    
    
    //SIMULATION changing name of several starting paramenters
    sizeTR       = TR_input_size+1;
    incrementTR  = TR_input_increment;
    sizeTI       = TI_input_size+1;
    incrementTI  = TI_input_increment;
    sizeESP      = ESP_input_size+1;
    incrementESP = ESP_input_increment;
    sizeETL      = ETL_input_size;
    sizeNSA      = NSA_input_size;
    BWfirstESP   = 1/((ESP-3.5)/freqenc);  //this line is specific to SE.   3.5ms is the time used for excitation, found manually, it can vary with a different scanner!!!!!
    BWsecondESP  = 1/((ESP+(incrementESP*(sizeESP-1))-3.5)/freqenc);  //this line is specific to SE.   3.5ms is the time used for excitation, found manually, it can vary with a different scanner!!!!!
    
    const int       ETL_2NDpart = 2;                 // 1 < ETL < ETL_input_size. (the size in time of each ETL step is = to the used ESP)
    const double    scantimemin_selection_2NDpart = 100;    // select the scanning time in minutes
    const double    scantimesec_selection_2NDpart = 0;    // select the scanning time in seconds
    
    //...................................................................
    
    
    
    //Creating the output files
    
    myfile << "                                  CNR Results"<< endl;
    myfile << "INITIAL PARAMETERS" << endl<< endl;
    myfile << "Brain parenchyma  T1 = " << T1brain << "ms" << endl;
    myfile << "Brain parenchyma  T2 = " << T2brain << "ms" << endl<< endl;
    myfile << "CSF T1 = " << T1CSF << "ms" << endl;
    myfile << "CSF T2 = " << T2CSF << "ms" << endl<< endl;
    myfile << "TR =     " << TRstart << "<TR"<< "<" << TRstart+(incrementTR*(sizeTR-1)) << " ms"<< "            TR increment = " << TR_input_increment << "ms"<< endl;
    myfile << "TI =     " << TIstart << "  < TR+"<< incrementTI << " <  " << TIstart+(incrementTI*(sizeTI-1)) << "       TI increment = " << TI_input_increment<< endl;
    myfile << "ESP =    " << ESP << "<ESP" << "<" << ESP+(incrementESP*(sizeESP-1)) << " ms" << "             ESP increment = " << ESP_input_increment << "ms"<< endl;
    myfile << "ETL =    1<ETL<" << ETL_input_size << endl;
    myfile << "NSA =    1<NSA<" << NSA_input_size << endl<< endl;
    myfile << "Matrix size = " << freqenc << " x " << phaseenc << " x " << slicesnum << endl;
    myfile << "FOV =    " << FOVx << " x " << FOVy << "mm    slicethickness = " << slicethickness << "mm" << endl;
    myfile << "BW  =    " << BWfirstESP << " to " << BWsecondESP  << " MHz" << endl;
    myfile << "Maximum scan time " << scantimemin_selection << " : " << scantimesec_selection << " min" << endl;
    
    //...................................................................
    
    myfile2 << "                                  CNR Results"<< endl;
    myfile2 << "INITIAL PARAMETERS" << endl<< endl;
    myfile2 << "Brain parenchyma  T1 = " << T1brain << "ms" << endl;
    myfile2 << "Brain parenchyma  T2 = " << T2brain << "ms" << endl<< endl;
    myfile2 << "CSF T1 = " << T1CSF << "ms" << endl;
    myfile2 << "CSF T2 = " << T2CSF << "ms" << endl<< endl;
    myfile2 << "TR =     " << TRstart << "<TR"<< "<" << TRstart+(incrementTR*(sizeTR-1)) << " ms"<< "            TR increment = " << TR_input_increment << "ms"<< endl;
    myfile2 << "TI =     " << TIstart << "  < TR+"<< incrementTI << " <  " << TIstart+(incrementTI*(sizeTI-1)) << "       TI increment = " << TI_input_increment<< endl;
    myfile2 << "ESP =    " << ESP << "<ESP" << "<" << ESP+(incrementESP*(sizeESP-1)) << " ms" << "             ESP increment = " << ESP_input_increment << "ms"<< endl;
    myfile2 << "ETL =    1<ETL<" << ETL_input_size << endl;
    myfile2 << "NSA =    1<NSA<" << NSA_input_size << endl<< endl;
    myfile2 << "Matrix size = " << freqenc << " x " << phaseenc << " x " << slicesnum << endl;
    myfile2 << "FOV =    " << FOVx << " x " << FOVy << "mm    slicethickness = " << slicethickness << "mm" << endl;
    myfile2 << "BW  =    " << BWfirstESP << " to " << BWsecondESP  << " MHz" << endl;
    myfile2 << "Maximum scan time " << scantimemin_selection << " : " << scantimesec_selection << " min" << endl;
    //...................................................................
    
    myfile3 << "                                  CNR Results"<< endl;
    myfile3 << "INITIAL PARAMETERS" << endl<< endl;
    myfile3 << "Brain parenchyma  T1 = " << T1brain << "ms" << endl;
    myfile3 << "Brain parenchyma  T2 = " << T2brain << "ms" << endl<< endl;
    myfile3 << "CSF T1 = " << T1CSF << "ms" << endl;
    myfile3 << "CSF T2 = " << T2CSF << "ms" << endl<< endl;
    myfile3 << "TR =     " << TRstart << "<TR"<< "<" << TRstart+(incrementTR*(sizeTR-1)) << " ms"<< "            TR increment = " << TR_input_increment << "ms"<< endl;
    myfile3 << "TI =     " << TIstart << "  < TR+"<< incrementTI << " <  " << TIstart+(incrementTI*(sizeTI-1)) << "       TI increment = " << TI_input_increment<< endl;
    myfile3 << "ESP =    " << ESP << "<ESP" << "<" << ESP+(incrementESP*(sizeESP-1)) << " ms" << "             ESP increment = " << ESP_input_increment << "ms"<< endl;
    myfile3 << "ETL =    1<ETL<" << ETL_input_size << endl;
    myfile3 << "NSA =    1<NSA<" << NSA_input_size << endl<< endl;
    myfile3 << "Matrix size = " << freqenc << " x " << phaseenc << " x " << slicesnum << endl;
    myfile3 << "FOV =    " << FOVx << " x " << FOVy << "mm    slicethickness = " << slicethickness << "mm" << endl;
    myfile3 << "BW  =    " << BWfirstESP << " to " << BWsecondESP  << " MHz" << endl;
    myfile3 << "Maximum scan time " << scantimemin_selection << " : " << scantimesec_selection << " min" << endl;
    
    //...................................................................
    
    myfile6 << "                      Partial optimal computed parameters Results (Step1)"<< endl << endl;
    myfile6 << "Step1: evaluating optimal computed ESP and TI" << endl<<endl;
    myfile6 << "INITIAL PARAMETERS" << endl<< endl;
    myfile6 << "Brain parenchyma  T1 = " << T1brain << "ms" << endl;
    myfile6 << "Brain parenchyma  T2 = " << T2brain << "ms" << endl<< endl;
    myfile6 << "CSF T1 = " << T1CSF << "ms" << endl;
    myfile6 << "CSF T2 = " << T2CSF << "ms" << endl<< endl;
    myfile6 << "TR =     " << TR_start << endl;
    myfile6 << "TI =     " << TIstart << " < TI+"<< incrementTI << " <  " << TIstart+(incrementTI*(sizeTI-1)) << "        TI increment = " << TI_input_increment << endl;
    myfile6 << "ESP =    " << ESP << "<ESP" << "<" << ESP+(incrementESP*(sizeESP-1)) << " ms" << "             ESP increment = " << ESP_input_increment << "ms"<< endl;
    myfile6 << "ETL =    1" << endl;
    myfile6 << "NSA =    1" << endl<< endl;
    myfile6 << "Matrix size = " << freqenc << " x " << phaseenc << " x " << slicesnum << endl;
    myfile6 << "FOV =    " << FOVx << " x " << FOVy << "mm    slicethickness = " << slicethickness << "mm" << endl;
    myfile6 << "BW  =    " << BWfirstESP << " to " << BWsecondESP  << " MHz" << endl;
    myfile6 << "Maximum scan time " << scantimemin_selection << " : " << scantimesec_selection << " min" << endl;
    myfile6 << ".................................." <<endl<<endl<<endl;
    //...................................................................
    
    myfile7 << "                         Optimal computed scanning parameters (Step 2)"<< endl << endl;
    myfile7 << "Step2: evaluating optimal computed parameters" << endl<<endl;
    myfile7 << "INITIAL PARAMETERS" << endl<< endl;
    myfile7 << "Brain parenchyma  T1 = " << T1brain << "ms" << endl;
    myfile7 << "Brain parenchyma  T2 = " << T2brain << "ms" << endl<< endl;
    myfile7 << "CSF T1 = " << T1CSF << "ms" << endl;
    myfile7 << "CSF T2 = " << T2CSF << "ms" << endl<< endl;
    myfile7 << "TR  =    " << TRstart << "<TR"<< "<" << TRstart+(incrementTR*(sizeTR-1)) << " ms"<< "           TR increment = " << TR_input_increment << "ms"<< endl;
    myfile7 << "TI =     " << TIchosen << endl;
    myfile7 << "ESP =    " << ESPchosen << endl;
    myfile7 << "ETL =    1<ETL<" << ETL_input_size << endl;
    myfile7 << "NSA =    1<NSA<" << NSA_input_size << endl<< endl;
    myfile7 << "Matrix size = " << freqenc << " x " << phaseenc << " x " << slicesnum << endl;
    myfile7 << "FOV =    " << FOVx << " x " << FOVy << "mm    slicethickness = " << slicethickness << "mm" << endl;
    myfile7 << "BW  =    " << BWfirstESP << " to " << BWsecondESP  << " MHz" << endl;
    myfile7 << "Maximum scan time " << scantimemin_selection << " : " << scantimesec_selection << " min" << endl;
    myfile7 << ".................................." <<endl<<endl<<endl;
    myfile7 << "Optimal computed parameters for consecutive TR" << endl << endl <<endl;
    
    //...................................................................
    
    
// Starting simulation main program............................................
    
    //1ST PART
    for (int q=0; q< sizeTI; q=q+1){
        TI[q]=TIstart+incrementTI*q;
    
        for (int s=1; s< sizeNSA+1; s=s+1){
            NSA=s;

                for (int r=1; r< sizeETL+1; r=r+1){
                    ETL=r;
                    myfile << "................................................................................... " << endl<< endl;
                    myfile << "ETL = "<< ETL << "   " << "NSA = " << NSA << "   " <<"TI = "<<TI[q]<< endl<< endl;
                    myfile2 << "................................................................................... " << endl<< endl;
                    myfile2 << "ETL = "<< ETL << "   " << "NSA = " << NSA << "   " <<"TI = "<<TI[q]<< endl<< endl;
                    myfile3 << "................................................................................... " << endl<< endl;
                    myfile3 << "ETL = "<< ETL << "   " << "NSA = " << NSA << "   " <<"TI = "<<TI[q]<< endl<< endl;
        
        
                        for (int t=0; t< sizeTR; t=t+1){
                            TR[t]=TRstart+incrementTR*t;
        
                            scantimetot = (TR[t]*(phaseenc/ETL)*NSA)/1000/60;
                            scantimemin = scantimetot;
                            scantimesec = (scantimetot-scantimemin)*100/100*60;
                            
                            scantimetotms = (TR[t]*(phaseenc/ETL)*NSA);
                            scantimemin_selectionms = scantimemin_selection * 60*1000;
                            scantimesec_selectionms = scantimesec_selection * 1000;
                            scantimetot_selectionms = scantimemin_selectionms + scantimesec_selectionms;
                            
                            if ( scantimetotms > scantimetot_selectionms ) {
                                myfile << " Scan time = "  << scantimemin << " : " << scantimesec << " min " << endl;
                                myfile << " TR = " << TR[t] << endl;
                                myfile << "Scan time too long.   Simulation STOP" << endl;
                                
                                myfile2 << " Scan time = "  << scantimemin << " : " << scantimesec << " min " << endl;
                                myfile2 << " TR = " << TR[t] << endl;
                                myfile2 << "Scan time too long.   Simulation STOP" << endl;
                                
                                myfile3 << " Scan time = "  << scantimemin << " : " << scantimesec << " min " << endl;
                                myfile3 << " TR = " << TR[t] << endl;
                                myfile3 << "Scan time too long.   Simulation STOP" << endl;
                                
                                goto stop1;
                            }
        
                            myfile << " Scan time = "  << scantimemin << " : " << scantimesec << " min " << endl;
                            myfile << " TR = " << TR[t] << "     consecutive ESP " << endl;
                            myfile2 << " Scan time = "  << scantimemin << " : " << scantimesec << " min " << endl;
                            myfile2 << " TR = " << TR[t] << "     consecutive ESP " << endl;
                            myfile3 << " Scan time = "  << scantimemin << " : " << scantimesec << " min " << endl;
                            myfile3 << " TR = " << TR[t] << "     consecutive ESP " << endl;
        
                                for (int n=0; n< sizeESP; n=n+1){
                                    ESP1[n]=ESP+incrementESP*n;              //initial TE
            
                                    a=0;
                                    
                                    // Condition to introduce the number of slices in the scan time
                                    scantimetotslices    = (TR[t]);
                                    scantimeslices       = TI[q]+ETL*ESP1[n]*slicesnum;
                                    if ( scantimeslices > scantimetotslices) {
                                        myfile << "STOP" << endl;
                                        myfile2 << "STOP" << endl;
                                        myfile3 << "STOP" << endl;
                                        goto stop1;
                                    }

            
                                        for (int m=1; m< phaseenc+1; m=m+1){    // cycle for the number of phase encoding
				
                                                for (int p=0; p< ETL; p=p+1){       // cycle for the number of echos
                    
                                                    a=a+1;
					
                                                    TE[a]=ESP1[n]+ESP1[n]*p;
                    
                                                    TD[t]=TR[t]-((p+1)*ESP1[n]);
                    
                                                    TD2[t]=TD[t]-TI[q];

                                                        if (TD2[t] <= 0) {
                                                            myfile << " TI longer than TR!!!  skipped" << endl;
                                                            myfile2 << " TI longer than TR!!!  skipped" << endl;
                                                            myfile3 << " TI longer than TR!!!  skipped" << endl;
                                                            a=0;
                                                            goto stop1;
                                                        }
                    
                                                    //Brain parenchyma  calculation TR change
                                                    AWM[a]=exp(-TD[t]/T1brain);
                                                    AWMsecond[a]=exp(-TI[q]/T1brain);
                                                    BWM[a]=exp(-TE[a]/T2brain);
                                                    SnWM2[a]=(1-2*AWMsecond[a]+AWM[a])*BWM[a]+SnWM2[a-1];
                    
                                                    //CSF  calculation TR change
                                                    AGM[a]=exp(-TD[t]/T1CSF);
                                                    AGMsecond[a]=exp(-TI[q]/T1CSF);
                                                    BGM[a]=exp(-TE[a]/T2CSF);
                                                    SnGM2[a]=(1-2*AGMsecond[a]+AGM[a])*BGM[a]+SnGM2[a-1];
                    
                    
                                                    if (a==phaseenc) goto stop;
                    
                                                }  //for (int p=0; p< ETL; p=p+1){
                
                                        }   // for (int m=1; m< phaseenc+1; m=m+1){
            
                                stop:
            
            
                                    SnWM[t][n] =SnWM2[a]/phaseenc;   //SNR Brain parenchyma  as an average over single echoes and number of phases
                                    myfile2 << std::setprecision(4) << SnWM[t][n] << endl;
            
                
                                    SnGM[t][n] =SnGM2[a]/phaseenc;   //SNR CSF  as an average over single echoes and number of phases
                                    myfile3 << std::setprecision(4) << SnGM[t][n] << endl;
            
                                    a=0;
            
            
                                    CNR_beforeBW[t][n] = SnWM[t][n] - SnGM[t][n];
                                    BW = 1/((ESP1[n]-3.5)/freqenc);   //this line is specific to SE.   3.5ms is the time used for excitation, found manually, it can vary with a different scanner!!!!!
                                    CNR[t][n] = FOVx * FOVy * slicethickness * CNR_beforeBW[t][n] / (sqrt(BW * phaseenc * freqenc));
            
                                    myfile  << std::setprecision(6) << CNR[t][n]  << endl;
                                    
                                }  // for (int n=0; n< sizeESP; n=n+1){
                            
                            myfile << " \n";
                            myfile2 << " \n";
                            myfile3 << " \n";
                        stop1:
                            myfile << " \n";
                            myfile2 << " \n";
                            myfile3 << " \n";
        
                        }  // for (int t=0; t< sizeTR; t=t+1){
                }   // for (int r=1; r< sizeETL+1; r=r+1){
        }   // for (int s=1; s< sizeNSA+1; s=s+1){
    }  // for (int q=0; q< sizeTI; q=q+1){
    // FINISH 1ST PART.....................................................................
    
    
    
    
    
//2ND PART       (Step 1)       (inside ESP cycle    Getting smallest value)
    scantimemin_selectionms = scantimemin_selection_2NDpart * 60*1000;
    scantimesec_selectionms = scantimesec_selection_2NDpart * 1000;
    scantimetot_selectionms = scantimemin_selectionms + scantimesec_selectionms;
    
        
    for (int n=0; n< sizeESP; n=n+1){
        ESP12nd[n]=ESP+incrementESP*n;       //initial TE
        maxCNR = 0;
        
        for (int q=0; q< sizeTI; q=q+1){
            TI[q]=TIstart+incrementTI*q;
            
        
        //for (int r=1; r< ETL_2NDpart+1; r=r+1){
        for (int r=1; r< 1+1; r=r+1){
            a=0;
            scantimetotms = (TR_start*(phaseenc/ETL_2NDpart));
            
            // Condition to introduce the number of slices in the scan time
            scantimeslices2nd = TI[q]+ETL_2NDpart*ESP12nd[n]*slicesnum;
            
            if ( scantimeslices2nd > TR_start) {
                goto stop2;
            }
            
            if ( scantimetotms < scantimetot_selectionms ){
                
                // Calculate  CRN2nd[t][n]
                for (int m=1; m< phaseenc+1; m=m+1){    // cycle for the number of phase encoding
                    for (int p=0; p< ETL_2NDpart; p=p+1){       // cycle for the number of echos
                        a=a+1;
                        TE2nd[a]=ESP12nd[n]+ESP12nd[n]*p;
                        TD2nd=TR_start-((p+1)*ESP12nd[n]);
                        TD3rd=TD2nd-TI[q];
                        if (TD3rd <= 0) {
                            myfile6 << " ETL*ESP longer than TR!!!  skipped" << endl;
                            a=0;
                            goto stop2;
                        }
                        
                        //Brain parenchyma  calculation TR change
                        AWM2nd[a]=exp(-TD2nd/T1brain);
                        AWMsecond2nd[a]=exp(-TI[q]/T1brain);
                        BWM2nd[a]=exp(-TE2nd[a]/T2brain);
                        SnWM22nd[a]=(1-2*AWMsecond2nd[a]+AWM2nd[a])*BWM2nd[a]+SnWM22nd[a-1];
                        
                        //CSF  calculation TR change
                        AGM2nd[a]=exp(-TD2nd/T1CSF);
                        AGMsecond2nd[a]=exp(-TI[q]/T1CSF);
                        BGM2nd[a]=exp(-TE2nd[a]/T2CSF);
                        SnGM22nd[a]=(1-2*AGMsecond2nd[a]+AGM2nd[a])*BGM2nd[a]+SnGM22nd[a-1];
                        
                        if (a==phaseenc) goto stop3;
                    } //for (int p=0; p< ETL_2NDpart; p=p+1){
                }  //for (int m=1; m< phaseenc+1; m=m+1){
                
            stop3:
                
                SnWM2nd[r] =SnWM22nd[a]/phaseenc ;   //SNR Brain parenchyma  as an average over single echoes and number of phases
                SnGM2nd[r] =SnGM22nd[a]/phaseenc ;   //SNR CSF  as an average over single echoes and number of phases

                a=0;
                
                CNR2nd_beforeBW[r] = SnWM2nd[r] - SnGM2nd[r];   //this is the CNR value of several ETL same ESP
                BW = 1/((ESP12nd[n]-3.5)/freqenc);   //this line is specific to SE.   3.5ms is the time used for excitation, found manually, it can vary with a different scanner!!!!!
                CNR2nd[r] = FOVx * FOVy * slicethickness * CNR2nd_beforeBW[r] / (sqrt(BW * phaseenc * freqenc));

                
                // Finding the maximum CNR value
                if ( maxCNR < 0) {
                    if ( CNR2nd[r] < 0) {
                        maxCNR = maxCNR * (-1);
                        CNR2nd[r] = CNR2nd[r] * (-1);
                        if (maxCNR < CNR2nd[r] ) {
                            CNR2nd[r] = CNR2nd[r] * (-1);
                            maxCNR = CNR2nd[r];
                            ETLfinal = ETL_2NDpart;
                            TIfinal = TI[q];
                        }
                        if (maxCNR > CNR2nd[r] ) {
                            CNR2nd[r] = CNR2nd[r] * (-1);
                            maxCNR = maxCNR * (-1);
                        }
                    }
                    if ( CNR2nd[r] >= 0) {
                        maxCNR = maxCNR * (-1);
                        if (maxCNR < CNR2nd[r] ) {
                            maxCNR = CNR2nd[r];
                            ETLfinal = ETL_2NDpart;
                            TIfinal = TI[q];
                        }
                        if (maxCNR > CNR2nd[r] ) {
                            maxCNR = maxCNR * (-1);
                        }
                    }
                }
                if ( maxCNR >= 0) {
                    if ( CNR2nd[r] < 0) {
                        CNR2nd[r] = CNR2nd[r] * (-1);
                        if (maxCNR < CNR2nd[r] ) {
                            CNR2nd[r] = CNR2nd[r] * (-1);
                            maxCNR = CNR2nd[r];
                            ETLfinal = ETL_2NDpart;
                            TIfinal = TI[q];
                        }
                        if (maxCNR > CNR2nd[r] ) {
                            CNR2nd[r] = CNR2nd[r] * (-1);
                        }
                    }
                    if ( CNR2nd[r] >= 0) {
                        if (maxCNR < CNR2nd[r] ) {
                            maxCNR= CNR2nd[r];
                            ETLfinal = ETL_2NDpart;
                            TIfinal = TI[q];
                        }
                    }
                }
            stop2:
                a=0;
                // END // Finding the maximum CNR value
                
            }  // if ( scantimetotms < scantimetot_selectionms ){
        }   // for (int r=1; r< sizeETL+1; r=r+1){
        
        
    }   //for (int q=0; q< sizeTI; q=q+1){
        
        scantimetot = (TR_start*(phaseenc/ETLfinal))/1000/60;
        scantimemin = scantimetot;
        scantimesec = (scantimetot-scantimemin)*100/100*60;
        myfile6 << "Scan time = "  << scantimemin << " : " << scantimesec << " min" << "   TR =" << TR_start << "   ETL = " << ETLfinal-1 << "   NSA = 1" << endl;
        myfile6 << "Optimal computed:   TI = " << TIfinal << "   ESP = " << ESP12nd[n] << endl;
        myfile6 << "Highest CNR = " << std::setprecision(4) << maxCNR << endl<< endl<< endl;
        
    }   // for (int n=0; n< sizeESP; n=n+1){
    
    myfile6 << ".................................." <<endl;
    myfile6 << "STEP1 COMPLETED" << endl;
    myfile6 << "PLEASE insert the optimum ESP and TI value as ESPchosen and TIchosen in the input parameters of Step 2." << endl;
    
// FINISH 2ND PART.....................................................................
        
    
//3RD PART      (Step 2)     (Finding the optimal computed parameters varying TR , ETL and NSA)   (Step 2)
    //ESPchosen fixed from initial paramters
    //TIchosen  fixed from initial paramters
 
    
    for (int t=0; t< sizeTR; t=t+1){
        TR[t]=TRstart+incrementTR*t;
            
        maxCNR = 0;
            
        for (int r=1; r< sizeETL+1; r=r+1){
            ETL=r;
                
            for (int s=1; s< sizeNSA+1; s=s+1){
                NSA=s;
                    
            scantimetot = (TR[t]*(phaseenc/ETL)*NSA)/1000/60;
            scantimemin = scantimetot;
            scantimesec = (scantimetot-scantimemin)*100/100*60;
            
            scantimetotms = (TR[t]*(phaseenc/ETL)*NSA);
            scantimemin_selectionms = scantimemin_selection * 60*1000;
            scantimesec_selectionms = scantimesec_selection * 1000;
            scantimetot_selectionms = scantimemin_selectionms + scantimesec_selectionms;
            
            if ( scantimetotms > scantimetot_selectionms ) {
                goto stop13;
            }
            
            
            for (int n=0; n< 1; n=n+1){
                ESP1[n]=ESPchosen+ESPchosen*n;              //initial TE
                
                a=0;
                
                // Condition to introduce the number of slices in the scan time
                scantimetotslices    = (TR[t]);
                scantimeslices       = TIchosen+ETL*ESP1[n]*slicesnum;
                if ( scantimeslices > scantimetotslices) {
                    myfile7 << "STOP" << endl;
                    goto stop13;
                }
                
                
                for (int m=1; m< phaseenc+1; m=m+1){    // cycle for the number of phase encoding
                    
                    for (int p=0; p< ETL; p=p+1){       // cycle for the number of echos
                        
                        a=a+1;
                        
                        TE[a]=ESP1[n]+ESP1[n]*p;
                        
                        TD[t]=TR[t]-((p+1)*ESP1[n]);
                        
                        TD2[t]=TD[t]-TIchosen;
                        
                        if (TD2[t] <= 0) {
                            myfile7 << " TI longer than TR!!!  skipped" << endl;
                            a=0;
                            goto stop13;
                        }
                        
                        //Brain parenchyma  calculation TR change
                        AWM[a]=exp(-TD[t]/T1brain);
                        AWMsecond[a]=exp(-TIchosen/T1brain);
                        BWM[a]=exp(-TE[a]/T2brain);
                        SnWM2[a]=(1-2*AWMsecond[a]+AWM[a])*BWM[a]+SnWM2[a-1];
                        
                        //CSF  calculation TR change
                        AGM[a]=exp(-TD[t]/T1CSF);
                        AGMsecond[a]=exp(-TIchosen/T1CSF);
                        BGM[a]=exp(-TE[a]/T2CSF);
                        SnGM2[a]=(1-2*AGMsecond[a]+AGM[a])*BGM[a]+SnGM2[a-1];
                        
                        
                        if (a==phaseenc) goto stop03;
                        
                    }  //for (int p=0; p< ETL; p=p+1){
                    
                }   // for (int m=1; m< phaseenc+1; m=m+1){
                
            stop03:
                
                
                SnWM3rd[r] =SnWM2[a]/phaseenc;   //SNR Brain parenchyma  as an average over single echoes and number of phases
                
                SnGM3rd[r] =SnGM2[a]/phaseenc;   //SNR CSF  as an average over single echoes and number of phases
                
                a=0;
                
                
                CNR_beforeBW3rd[r] = SnWM3rd[r] - SnGM3rd[r];
                BW = 1/((ESP1[n]-3.5)/freqenc);   //this line is specific to SE.   3.5ms is the time used for excitation, found manually, it can vary with a different scanner!!!!!
                CNR_ETL[r] = FOVx * FOVy * slicethickness * CNR_beforeBW3rd[r] / (sqrt(BW * phaseenc * freqenc));
                
                // Finding the maximum CNR value
                if ( maxCNR < 0) {
                    if ( CNR_ETL[r] < 0) {
                        maxCNR = maxCNR * (-1);
                        CNR_ETL[r] = CNR_ETL[r] * (-1);
                        if (maxCNR < CNR_ETL[r] ) {
                            CNR_ETL[r] = CNR_ETL[r] * (-1);
                            maxCNR = CNR_ETL[r];
                            ETLfinal_ETL = ETL;
                            TR_final = TR[t];
                            NSA_final = NSA;
                            scantimemin_final=scantimemin;
                            scantimesec_final=scantimesec;
                        }
                        if (maxCNR > CNR_ETL[r] ) {
                            CNR_ETL[r] = CNR_ETL[r] * (-1);
                            maxCNR = maxCNR * (-1);
                        }
                    }
                    if ( CNR_ETL[r] >= 0) {
                        maxCNR = maxCNR * (-1);
                        if (maxCNR < CNR_ETL[r] ) {
                            maxCNR = CNR_ETL[r];
                            ETLfinal_ETL = ETL;
                            TR_final = TR[t];
                            NSA_final = NSA;
                            scantimemin_final=scantimemin;
                            scantimesec_final=scantimesec;
                        }
                        if (maxCNR > CNR_ETL[r] ) {
                            maxCNR = maxCNR * (-1);
                        }
                    }
                }
                if ( maxCNR >= 0) {
                    if ( CNR_ETL[r] < 0) {
                        CNR_ETL[r] = CNR_ETL[r] * (-1);
                        if (maxCNR < CNR_ETL[r] ) {
                            CNR_ETL[r] = CNR_ETL[r] * (-1);
                            maxCNR = CNR_ETL[r];
                            ETLfinal_ETL = ETL;
                            TR_final = TR[t];
                            NSA_final = NSA;
                            scantimemin_final=scantimemin;
                            scantimesec_final=scantimesec;
                        }
                        if (maxCNR > CNR_ETL[r] ) {
                            CNR_ETL[r] = CNR_ETL[r] * (-1);
                        }
                    }
                    if ( CNR_ETL[r] >= 0) {
                        if (maxCNR < CNR_ETL[r] ) {
                            maxCNR= CNR_ETL[r];
                            ETLfinal_ETL = ETL;
                            TR_final = TR[t];
                            NSA_final = NSA;
                            scantimemin_final=scantimemin;
                            scantimesec_final=scantimesec;
                        }
                    }
                }
            }  // for (int n=0; n< sizeESP; n=n+1){
            stop13:
                a=0;
                
            }   // for (int s=1; s< sizeNSA+1; s=s+1){
        }   // for (int r=1; r< sizeETL+1; r=r+1){
        
        myfile7 << "Scan time = "  << scantimemin_final << " : " << scantimesec_final << " min " << endl;
        myfile7 << "TR = " << TR_final << "   ESP=" << ESPchosen << "   TI =" << TIchosen << "   ETL=" << ETLfinal_ETL << "   NSA=" <<  NSA_final << endl;
        myfile7 << "Highest CNR = " << std::setprecision(4) << maxCNR << endl << endl<< endl;
        
        
        // Finding the maximum CNR value
        if ( maxCNR_final < 0) {
            if ( maxCNR < 0) {
                maxCNR_final = maxCNR_final * (-1);
                maxCNR = maxCNR * (-1);
                if (maxCNR_final < maxCNR ) {
                    maxCNR = maxCNR * (-1);
                    maxCNR_final = maxCNR;
                    ETL_final_final = ETLfinal_ETL;
                    TR_final_final = TR_final;
                    NSA_final_final = NSA_final;
                    scantimemin_final_final=scantimemin_final;
                    scantimesec_final_final=scantimesec_final;
                }
                if (maxCNR_final > maxCNR ) {
                    maxCNR = maxCNR * (-1);
                    maxCNR_final = maxCNR_final * (-1);
                }
            }
            if ( maxCNR >= 0) {
                maxCNR_final = maxCNR_final * (-1);
                if (maxCNR_final < maxCNR ) {
                    maxCNR_final = maxCNR;
                    ETL_final_final = ETLfinal_ETL;
                    TR_final_final = TR_final;
                    NSA_final_final = NSA_final;
                    scantimemin_final_final=scantimemin_final;
                    scantimesec_final_final=scantimesec_final;
                }
                if (maxCNR_final > maxCNR ) {
                    maxCNR_final = maxCNR_final * (-1);
                }
            }
        }
        if ( maxCNR_final >= 0) {
            if ( maxCNR < 0) {
                maxCNR = maxCNR * (-1);
                if (maxCNR_final < maxCNR ) {
                    maxCNR = maxCNR * (-1);
                    maxCNR_final = maxCNR;
                    ETL_final_final = ETLfinal_ETL;
                    TR_final_final = TR_final;
                    NSA_final_final = NSA_final;
                    scantimemin_final_final=scantimemin_final;
                    scantimesec_final_final=scantimesec_final;
                }
                if (maxCNR_final > maxCNR ) {
                    maxCNR = maxCNR * (-1);
                }
            }
            if ( maxCNR >= 0) {
                if (maxCNR_final < maxCNR ) {
                    maxCNR_final = maxCNR;
                    ETL_final_final = ETLfinal_ETL;
                    TR_final_final = TR_final;
                    NSA_final_final = NSA_final;
                    scantimemin_final_final=scantimemin_final;
                    scantimesec_final_final=scantimesec_final;
                }
            }
        }

        
        
    }  // for (int t=0; t< sizeTR; t=t+1){
    
    myfile7 << ".................................." <<endl<<endl<<endl;
    myfile7 << endl<<endl;
    myfile7 << "Optimal computed scanning parameters overall" << endl<<endl;
    myfile7 << "Scan time = "  << scantimemin_final_final << " : " << scantimesec_final_final << " min " << endl;
    myfile7 << "TR=" << TR_final_final << "   ESP=" << ESPchosen << "   TI=" << TIchosen << "   ETL=" << ETL_final_final << "   NSA=" <<  NSA_final_final << endl;
    myfile7 << "Highest CNR = " << std::setprecision(4) << maxCNR_final << endl;
    myfile7 << ".................................." <<endl<<endl<<endl;
    
    myfile.close();
    return 0;
}
