# Supplementary material for: Development and validation of a new MRI simulation technique that can reliably estimate optimal in vivo scanning parameters in a glioblastoma murine model
Source: PLoS One. 2018 Jul 23;13(7):e0200611. doi: 10.1371/journal.pone.0200611 (PMC6056046; doi:10.1371/journal.pone.0200611)
Supplement: S3 File — The T1 and T2* and scanning parameters can be edited within the program file to define pre- and post-contrast conditions. (CPP) [file pone.0200611.s003.cpp]

//  GRE MRI sequence SIMULATION
//  Created by Andrea Protti

#include <math.h>
#include <stdio.h>
#include <stdlib.h>
#include <time.h>
#include <OpenGL/gl.h>
#include <OpenGL/glu.h>
#include <GLUT/glut.h>
#include <dirent.h>
#include <errno.h>
#include <string>
#include <iostream>
#include <fstream>
#include <vector>
#include <iomanip>      // std::setprecision
using namespace std;


// MAIN PROGRAM

int main()
{
    
    
    
//Input Parameters for simulation.....................................
    
    
    //Step 1 investigating the optimal computed FA ( FA will vary as: 10 < FA < 90)
    
    //  PLEASE insert the TE and the TR starting values
    
    const double    TEchosen = 3.5;              // in ms     TE
    
    const double    TR_start = 275;               // in ms     starting TR
    
    const int       NSA_start =3;                // the simulation will be run with NSA from 1 to sizeNSA
    
    const double    scantimemin_selection = 5;    // setting up minimum scan time (min)
    const double    scantimesec_selection = 0;    // setting up minimum scan time (sec)
    //...................................................................
    
    
    
    //Step 2    Fix FAchosen and select a TR and NSA range to find out the optimal computed paramters
    
    const double    FAchosen = 60;                // in degrees
    
    const double    TRstart            = 250;     // in ms      can not be lower otherwise T1 and PD effects
    const double    TR_input_increment = 50;      // in ms     can not be lower than minTR
    const int       TR_input_size      = 10;      // number of TR increments   (when = 0 no increment)
    
    const int       NSA_input_size =5;            // the simulation will be run with NSA from 1 to sizeNSA
    //...................................................................
    
    
    
    
    
    
    //T1 and T2star values
    const double T1brain=2560;                    // T1 Brain parenchyma
    const double T2starbrain=27;                  // T2star Brain parenchyma
    
    const double T1tumor=3159;                    // T1 Tumor pre-contrast
    const double T2startumor=38;                 // T2star Tumor pre-contrast
    
    //const double T1tumor=1037.5;                // T1 Tumor post-contrast
    //const double T2startumor=35;               // T2star Tumor post-contrast
    //...................................................................
    
    
    const int alpha=10;                          // flip angle in degrees. it will increase of 10 ms until 90 deg
    const int freqenc=192;                       // number of frequency encoding steps (Matrix size X)
    const int phaseenc=192;                      // number of phase encoding steps     (Matrix size Y)
    const int slicesnum=29;                      // number of slices                   (Matrix size Z)
    
    const double FOVx=20;                        // field of view X
    const double FOVy=20;                        // field of view Y
    
    const double slicethickness=0.5;
    //...................................................................
    
    
    const double  TE = 2.5;                  // in ms      can not be lower than minTE=2.6   this is also the ETL step in time
    const double  TE_input_increment = 1;      // in ms      this means TE+incrementTE as initial TE
    const int     TE_input_size = 5;           // number of TE increments   (when = 0 no increment)
    
    
    //Set up output files
    ofstream myfile ("3a) CNR_results.txt");
    
    ofstream myfile2 ("3b) SNR_Brain parenchyma_results.txt");
    
    ofstream myfile3 ("3c) SNR_Tumor_results.txt");
    
    ofstream myfile6 ("2) FSA_computed_scanning_parameters.txt");
    
    ofstream myfile7 ("1) Optimal_computed_scanning_parameters.txt");
    //.....................................................
    

    
    
    
    
    
//Initializing siumlation program variables.....................................
    
    int     a, scantimemin, scantimesec, alpha1, NSA, BWfirstTE, BWsecondTE;
    double  N, scantimetot, minTR, minTR2nd;
    double  AWM1, BWM1,  AGM1, BGM1, angle,  TR1, TD1, TE1;
    double  SnWM1, SnGM1, CNR1, SnWM2[500], SnGM2[500];
    
    int scantimemin_NSA[100], scantimesec_NSA[100], scantimemin_NSA_final, scantimesec_NSA_final, scantimemin_NSA_TE[100], scantimesec_NSA_TE[100], sizeTE, sizeETL, sizeTR, sizeNSA, angle_final, angle_final_NSA[100], angle_final_NSA_final;
    double  ETL2nd, scantimemin_selectionms, scantimesec_selectionms, scantimetotms, scantimetot_selectionms, ETLfinal, maxCNR, incrementTE, incrementTR, scantimeslices, scantimetotslices, scantimeslices2nd, scantimeslices3rd, BW, scantimemin_final, scantimesec_final, maxCNR_angle, maxCNR_TRNSA;
    double  TD2nd, TE2nd[500], TE12nd[500], CNR2nd_beforeBW[500], CNR_beforeBW;
    double  AWM2nd[500], BWM2nd[500], SnWM22nd[500];
    double  AGM2nd[500], BGM2nd[500], SnGM22nd[500];
    double  SnWM2nd[500], SnGM2nd[500], CNR2nd[500];
    double maxCNR_NSA[100], scantimetotms_NSA[100], NSA_NSA[100], scantimetot_NSA[100], ETLfinal_TE[100], NSA_NSA_TE[100], maxCNR_NSA_TE[100], maxCNR_NSA_TE_final, ETLfinal_TE_final, NSA_NSA_TE_final, TE12nd_final, angle_final_angle, scantimemin_final_angle, scantimesec_final_angle, NSA_final, TR_final, TR[500], scantimemin_final_TRNSA, scantimesec_final_TRNSA, TR_final_TRNSA, NSA_final_TRNSA;
    
    const double  PI = 3.14159;
    const int     ETL_input_size = 1;
    //...................................................................
    
    
    
    
    //SIMULATION changing name of several starting paramenters
    sizeTR       = TR_input_size+1;
    incrementTR  = TR_input_increment;
    sizeTE      = TE_input_size+1;
    incrementTE = TE_input_increment;
    sizeETL      = ETL_input_size;
    sizeNSA      = NSA_input_size;
    BWfirstTE   = 1/((TE-1.596)*2/freqenc);  //this line is specific to SE.   3.5ms is the time used for excitation, found manually, it can vary with a different scanner!!!!!
    BWsecondTE  = 1/((TE+(incrementTE*(sizeTE-1))-1.596)*2/freqenc);  //this line is specific to SE.   3.5ms is the time used for excitation, found manually, it can vary with a different scanner!!!!!
    //...................................................................
    
    
    
    //Creating the output files
    
    myfile << "                                  CNR Results"<< endl;
    myfile << "INITIAL PARAMETERS" << endl<< endl;
    myfile << "Brain parenchyma  T1 = " << T1brain << "ms" << endl;
    myfile << "Brain parenchyma  T2 = " << T2starbrain << "ms" << endl<< endl;
    myfile << "Tumor T1 = " << T1tumor << "ms" << endl;
    myfile << "Tumor T2star = " << T2startumor << "ms" << endl<< endl;
    myfile << "TR  =    " << TRstart << "<TR"<< "<" << TRstart+(incrementTR*(sizeTR-1)) << " ms"<< "                  TR increment = " << TR_input_increment << "ms"<< endl;
    myfile << "TE =     " << TE << " < TE+"<< incrementTE << " <  " << TE+(incrementTE*(sizeTE-1)) << " ms"<< "           TE increment = " << TE_input_increment << "ms"<< endl;
    myfile << "FA =     " << alpha << "<FA<90" << " deg" << "                   FA increment = 10 deg" << endl;
    myfile << "NSA =    1<NSA<" << NSA_input_size << endl<< endl;
    myfile << "Matrix size = " << freqenc << " x " << phaseenc << " x " << slicesnum << endl;
    myfile << "FOV =    " << FOVx << " x " << FOVy << "mm    slicethickness = " << slicethickness << "mm" << endl;
    myfile << "BW  =    " << BWfirstTE << " to " << BWsecondTE  << " MHz" << endl;
    myfile << "Maximum scan time " << scantimemin_selection << " : " << scantimesec_selection << " min" << endl;
    
    //...................................................................
    
    myfile2 << "                                  SNR Brain parenchyma Results"<< endl;
    myfile2 << "INITIAL PARAMETERS" << endl<< endl;
    myfile2 << "Brain parenchyma  T1 = " << T1brain << "ms" << endl;
    myfile2 << "Brain parenchyma  T2 = " << T2starbrain << "ms" << endl<< endl;
    myfile2 << "Tumor T1 = " << T1tumor << "ms" << endl;
    myfile2 << "Tumor T2star = " << T2startumor << "ms" << endl<< endl;
    myfile2 << "TR  =    " << TRstart << "<TR"<< "<" << TRstart+(incrementTR*(sizeTR-1)) << " ms"<< "                  TR increment = " << TR_input_increment << "ms"<< endl;
    myfile2 << "TE =     " << TE << " < TE+"<< incrementTE << " <  " << TE+(incrementTE*(sizeTE-1)) << " ms"<< "           TE increment = " << TE_input_increment << "ms"<< endl;
    myfile2 << "FA =     " << alpha << "<FA<90" << " deg" << "                   FA increment = 10 deg" << endl;
    myfile2 << "NSA =    1<NSA<" << NSA_input_size << endl<< endl;
    myfile2 << "Matrix size = " << freqenc << " x " << phaseenc << " x " << slicesnum << endl;
    myfile2 << "FOV =    " << FOVx << " x " << FOVy << "mm    slicethickness = " << slicethickness << "mm" << endl;
    myfile2 << "BW  =    " << BWfirstTE << " to " << BWsecondTE  << " MHz" << endl;
    myfile2 << "Maximum scan time " << scantimemin_selection << " : " << scantimesec_selection << " min" << endl;
    
    //...................................................................
    
    myfile3 << "                                  SNR Brain tumor Results"<< endl;
    myfile3 << "INITIAL PARAMETERS" << endl<< endl;
    myfile3 << "Brain parenchyma  T1 = " << T1brain << "ms" << endl;
    myfile3 << "Brain parenchyma  T2 = " << T2starbrain << "ms" << endl<< endl;
    myfile3 << "Tumor T1 = " << T1tumor << "ms" << endl;
    myfile3 << "Tumor T2star = " << T2startumor << "ms" << endl<< endl;
    myfile3 << "TR  =    " << TRstart << "<TR"<< "<" << TRstart+(incrementTR*(sizeTR-1)) << " ms"<< "                  TR increment = " << TR_input_increment << "ms"<< endl;
    myfile3 << "TE =     " << TE << " < TE+"<< incrementTE << " <  " << TE+(incrementTE*(sizeTE-1)) << " ms"<< "           TE increment = " << TE_input_increment << "ms"<< endl;
    myfile3 << "FA =     " << alpha << "<FA<90" << " deg" << "                   FA increment = 10 deg" << endl;
    myfile3 << "NSA =    1<NSA<" << NSA_input_size << endl<< endl;
    myfile3 << "Matrix size = " << freqenc << " x " << phaseenc << " x " << slicesnum << endl;
    myfile3 << "FOV =    " << FOVx << " x " << FOVy << "mm    slicethickness = " << slicethickness << "mm" << endl;
    myfile3 << "BW  =    " << BWfirstTE << " to " << BWsecondTE  << " MHz" << endl;
    myfile3 << "Maximum scan time " << scantimemin_selection << " : " << scantimesec_selection << " min" << endl;
    
    //...................................................................
    
    myfile6 << "                    Partial optimal computed parameters Results (Step1)"<< endl << endl;
    myfile6 << "Step1: evaluating optimal computed FSA" << endl<<endl;
    myfile6 << "INITIAL PARAMETERS" << endl<< endl;
    myfile6 << "Brain parenchyma  T1 = " << T1brain << "ms" << endl;
    myfile6 << "Brain parenchyma  T2 = " << T2starbrain << "ms" << endl<< endl;
    myfile6 << "Tumor T1 = " << T1tumor << "ms" << endl;
    myfile6 << "Tumor T2star = " << T2startumor << "ms" << endl<< endl;
    myfile6 << "TR =   " << TR_start << " ms" << endl;
    myfile6 << "TE =   " << TEchosen << " ms" << endl;
    myfile6 << "FA =   " << alpha << "<FA<90" << " deg" << "          FA increment = 10 deg" << endl;
    myfile6 << "NSA =  " << NSA_start << endl << endl;
    myfile6 << "Matrix size = " << freqenc << " x " << phaseenc << " x " << slicesnum << endl;
    myfile6 << "FOV =    " << FOVx << " x " << FOVy << "mm    slicethickness = " << slicethickness << "mm" << endl;
    myfile6 << "BW  =    " << BWfirstTE << " to " << BWsecondTE  << " MHz" << endl;
    myfile6 << "Maximum scan time " << scantimemin_selection << " : " << scantimesec_selection << " min" << endl;
    myfile6 << ".................................." <<endl<<endl<<endl<<endl;
    
    //...................................................................
    
    myfile7 << "                        Optimal computed scanning parameters (Step 2)"<< endl<< endl;
    myfile7 << "Step2: evaluating optimal computed parameters" << endl<<endl;
    myfile7 << "INITIAL PARAMETERS" << endl<< endl;
    myfile7 << "Brain parenchyma  T1 = " << T1brain << "ms" << endl;
    myfile7 << "Brain parenchyma  T2 = " << T2starbrain << "ms" << endl<< endl;
    myfile7 << "Tumor T1 = " << T1tumor << "ms" << endl;
    myfile7 << "Tumor T2star = " << T2startumor << "ms" << endl<< endl;
    myfile7 << "TR  =    " << TRstart << "<TR"<< "<" << TRstart+(incrementTR*(sizeTR-1)) << " ms"<< "           TR increment = " << TR_input_increment << "ms"<< endl;
    myfile7 << "TE =     " << TEchosen << " ms" << endl;
    myfile7 << "FA =     " << FAchosen << " deg" << endl;
    myfile7 << "NSA =    1<NSA<" << NSA_input_size << endl<< endl;
    myfile7 << "Matrix size = " << freqenc << " x " << phaseenc << " x " << slicesnum << endl;
    myfile7 << "FOV =    " << FOVx << " x " << FOVy << "mm    slicethickness = " << slicethickness << "mm" << endl;
    myfile7 << "BW  =    " << BWfirstTE << " to " << BWsecondTE  << " MHz" << endl;
    myfile7 << "Maximum scan time " << scantimemin_selection << " : " << scantimesec_selection << " min" << endl;
    myfile7 << ".................................." <<endl<<endl<<endl<<endl;
    myfile7 << "Optimal computed scanning parameters as changing TR and NSA " << endl<<endl;
    
    
    
    
// Starting simulation main program............................................
    
//1ST PART
    for (int u=1; u< 10; u=u+1){
        alpha1=alpha*u;
        angle = alpha1*PI/180;
        
    
    for (int s=1; s< sizeNSA+1; s=s+1){
        NSA=s;
        
		
        myfile << "................................................................................... " << endl<< endl;
        myfile  << "NSA = " << NSA << "   " << "Flip angle = " << alpha1 << " degrees" << endl<< endl;
        myfile2 << "................................................................................... " << endl<< endl;
        myfile2  << "NSA = " << NSA << "   " << "Flip angle = " << alpha1<< " degrees" << endl<< endl;
        myfile3 << "................................................................................... " << endl<< endl;
        myfile3 << "NSA = " << NSA << "   " << "Flip angle = " << alpha1<< " degrees" << endl<< endl;
        
        
    for (int t=0; t< sizeTR; t=t+1){
        TR1=TRstart+incrementTR*t;
        
        scantimetot = (TR1*(phaseenc)*NSA)/1000/60;
        scantimemin = scantimetot;
        scantimesec = (scantimetot-scantimemin)*100/100*60;
        
        scantimetotms = (TR1*(phaseenc)*NSA);
        scantimemin_selectionms = scantimemin_selection * 60*1000;
        scantimesec_selectionms = scantimesec_selection * 1000;
        scantimetot_selectionms = scantimemin_selectionms + scantimesec_selectionms;
        
        if ( scantimetotms > scantimetot_selectionms ) {
            myfile << " Scan time = "  << scantimemin << " : " << scantimesec << " min " << endl;
            myfile << " TR = " << TR1 << endl;
            myfile << "Scan time too long.   Simulation STOP" << endl;
            
            myfile2 << " Scan time = "  << scantimemin << " : " << scantimesec << " min " << endl;
            myfile2 << " TR = " << TR1 << endl;
            myfile2 << "Scan time too long.   Simulation STOP" << endl;
            
            myfile3 << " Scan time = "  << scantimemin << " : " << scantimesec << " min " << endl;
            myfile3 << " TR = " << TR1 << endl;
            myfile3 << "Scan time too long.   Simulation STOP" << endl;
            
            goto stop1;
        }
        
        myfile << " Scan time = "  << scantimemin << " : " << scantimesec << " min " << "   Number of slices = " << slicesnum <<  endl;
        myfile << " TR = " << TR1 << "     consecutive TE " << endl;
        
        myfile2 << " Scan time = "  << scantimemin << " : " << scantimesec << " min " << "   Number of slices = " << slicesnum << endl;
        myfile2 << " TR = " << TR1 << "     consecutive TE " << endl;
        
        myfile3 << " Scan time = "  << scantimemin << " : " << scantimesec << " min " << "   Number of slices = " << slicesnum << endl;
        myfile3 << " TR = " << TR1 << "     consecutive TE " << endl;
        
        for (int n=0; n< sizeTE; n=n+1){
            TE1=TE+incrementTE*n;   //initial TE
            minTR = TE1 + 5.036;     //minimum possible TR
            a = 0;
            
            // Condition to introduce the number of slices in the scan time
            scantimetotslices    = (TR1);
            scantimeslices       = minTR*slicesnum;
            
            if ( scantimeslices > scantimetotslices) {
                myfile << "STOP" << endl;
                myfile2 << "STOP" << endl;
                myfile3 << "STOP" << endl;
                goto stop1;
            }
            
            for (int m=1; m< phaseenc+1; m=m+1){    // cycle for the number of phase encoding
                
					a=a+1;
				            
                    TD1=TR1-TE1;
               
                    if (TD1 <= 0) {
                        myfile << " TE longer than TR!!!  skipped" << endl;
                        myfile2 << " TE longer than TR!!!  skipped" << endl;
                        myfile3 << " TE longer than TR!!!  skipped" << endl;
                        a=0;
						goto stop1;
                    }
                    
                    //Brain parenchyma  calculation TR change
                    AWM1=exp(-TD1/T1brain);
                    BWM1=exp(-TE1/T2starbrain);
                    SnWM2[a]=((sin(angle)*(1-AWM1)*BWM1) / (1-cos(angle)*AWM1)) + SnWM2[a-1];
                    
                    //Tumor  calculation TR change
                    AGM1=exp(-TD1/T1tumor);
                    BGM1=exp(-TE1/T2startumor);
                    SnGM2[a]=((sin(angle)*(1-AGM1)*BGM1) / (1-cos(angle)*AGM1)) + SnGM2[a-1];
                
                    
                    if (a==phaseenc) goto stop;
                
            }
            
        stop:
            
            
            SnWM1 =SnWM2[a]/phaseenc * sqrt(NSA);   //SNR Brain parenchyma  as an average over single echoes and number of phases
            
            SnGM1 =SnGM2[a]/phaseenc * sqrt(NSA);   //SNR Tumor  as an average over single echoes and number of phases
            
            
            a=0;
            
            
            CNR_beforeBW = SnWM1 - SnGM1;
            BW = 1/((TE1-1.596)*2/freqenc);   //MHz   this line is specific to GRE.  3.5ms is the time used for excitation, found manually, it can vary with a different scanner!!!!!
            CNR1 = FOVx * FOVy * slicethickness * CNR_beforeBW / (sqrt(BW * phaseenc * freqenc));
            
            myfile   << CNR1  << endl;
            myfile2  << SnWM1 << endl;
            myfile3  << SnGM1 << endl;
            
        }
        
        myfile << " \n";
        myfile2 << " \n";
        myfile3 << " \n";
    stop1:
        myfile << " \n";
        myfile2 << " \n";
        myfile3 << " \n";
        
    }  // for (int t=0; t< sizeTR; t=t+1){
    }  // for (int s=1; s< sizeNSA+1; s=s+1){
    }  //for (int u=1; u< 10; u=u+1){
  // FINISH 1ST PART.....................................................................

    
    
    

//2ND PART       (Step 1)
    scantimetot = (TR_start*(phaseenc)*NSA_start)/1000/60;
    scantimemin = scantimetot;
    scantimesec = (scantimetot-scantimemin)*100/100*60;
    
    scantimetotms = (TR_start*(phaseenc)*NSA_start);
    scantimemin_selectionms = scantimemin_selection * 60*1000;
    scantimesec_selectionms = scantimesec_selection * 1000;
    scantimetot_selectionms = scantimemin_selectionms + scantimesec_selectionms;
    
    //for (int n=0; n< sizeTE; n=n+1){
        //TE12nd[n]=TE+incrementTE*n;              //initial TE
    
    angle_final = 0;
    minTR2nd = TEchosen + 5.036;     //minimum possible TR
    maxCNR_angle = 0;
    
        for (int u=1; u< 10; u=u+1){
            alpha1=alpha*u;
            angle = alpha1*PI/180;
            
            maxCNR = 0;
            
        for (int r=1; r< sizeETL+1; r=r+1){
            ETL2nd=r;    //this is = 1
            a=0;
            scantimetotms = (TR_start*(phaseenc/ETL2nd));
            
            // Condition to introduce the number of slices in the scan time
            scantimeslices2nd = ETL2nd*minTR2nd*slicesnum;
            if ( scantimeslices2nd > TR_start) {
                goto stop2;
            }
            
            if ( scantimetotms <= scantimetot_selectionms ){
                
                // Calculate  CRN2nd[t][u]
                for (int m=1; m< phaseenc+1; m=m+1){    // cycle for the number of phase encoding
                    for (int p=0; p< ETL2nd; p=p+1){       // cycle for the number of echos
                        a=a+1;
                        TE2nd[a]=TEchosen+TEchosen*p;
                        TD2nd=TR_start-((p+1)*TEchosen);
                        
                        if (TD2nd <= 0) {
                            myfile6 << " ETL*TE longer than TR!!!  skipped" << endl;
                            a=0;
                            goto stop2;
                        }
                        
                        
                        //Brain parenchyma  calculation TR change
                        AWM2nd[a]=exp(-TD2nd/T1brain);
                        BWM2nd[a]=exp(-TE2nd[a]/T2starbrain);
                        SnWM22nd[a]=(sin(angle)*(1-AWM2nd[a])*BWM2nd[a] / (1-cos(angle)*AWM2nd[a]))+SnWM22nd[a-1];
                        
                        //Tumor  calculation TR change
                        AGM2nd[a]=exp(-TD2nd/T1tumor);
                        BGM2nd[a]=exp(-TE2nd[a]/T2startumor);
                        SnGM22nd[a]=(sin(angle)*(1-AGM2nd[a])*BGM2nd[a] / (1-cos(angle)*AGM2nd[a]))+SnGM22nd[a-1];
                        
                        if (a==phaseenc) goto stop3;
                    } //for (int p=0; p< ETL2nd; p=p+1){
                }  //for (int m=1; m< phaseenc+1; m=m+1){
                
            stop3:
                
                SnWM2nd[u] =SnWM22nd[a]/phaseenc * sqrt(NSA_start);   //SNR Brain parenchyma  as an average over single echoes and number of phases
                SnGM2nd[u] =SnGM22nd[a]/phaseenc * sqrt(NSA_start);   //SNR Tumor  as an average over single echoes and number of phases
                
                a=0;
                
                //CNR2nd[u] = SnWM2nd[u] - SnGM2nd[u];   //this is the CNR value of several ETL same TE
                CNR2nd_beforeBW[u] = SnWM2nd[u] - SnGM2nd[u];
                BW = 1/((TEchosen-1.596)*2/freqenc);   //MHz   this line is specific to GRE.  3.5ms is the time used for excitation, found manually, it can vary with a different scanner!!!!!
                CNR2nd[u] = FOVx * FOVy * slicethickness * CNR2nd_beforeBW[u] / (sqrt(BW * phaseenc * freqenc));
                
                // Finding the maximum CNR value
                if ( maxCNR < 0) {
                    if ( CNR2nd[u] < 0) {
                        maxCNR = maxCNR * (-1);
                        CNR2nd[u] = CNR2nd[u] * (-1);
                        if (maxCNR < CNR2nd[u] ) {
                            CNR2nd[u] = CNR2nd[u] * (-1);
                            maxCNR = CNR2nd[u];
                            angle_final = alpha1;
                            scantimemin_final=scantimemin;
                            scantimesec_final=scantimesec;
                        }
                        if (maxCNR > CNR2nd[u] ) {
                            CNR2nd[u] = CNR2nd[u] * (-1);
                            maxCNR = maxCNR * (-1);
                        }
                    }
                    if ( CNR2nd[u] >= 0) {
                        maxCNR = maxCNR * (-1);
                        if (maxCNR < CNR2nd[u] ) {
                            maxCNR = CNR2nd[u];
                            angle_final = alpha1;
                            scantimemin_final=scantimemin;
                            scantimesec_final=scantimesec;
                        }
                        if (maxCNR > CNR2nd[u] ) {
                            maxCNR = maxCNR * (-1);
                        }
                    }
                }
                
                if ( maxCNR >= 0) {
                    if ( CNR2nd[u] < 0) {
                        CNR2nd[u] = CNR2nd[u] * (-1);
                        if (maxCNR < CNR2nd[u] ) {
                            CNR2nd[u] = CNR2nd[u] * (-1);
                            maxCNR = CNR2nd[u];
                            angle_final = alpha1;
                            scantimemin_final=scantimemin;
                            scantimesec_final=scantimesec;
                        }
                        if (maxCNR > CNR2nd[u] ) {
                            CNR2nd[u] = CNR2nd[u] * (-1);
                        }
                    }
                    if ( CNR2nd[u] >= 0) {
                        if (maxCNR < CNR2nd[u] ) {
                            maxCNR= CNR2nd[u];
                            angle_final = alpha1;
                            scantimemin_final=scantimemin;
                            scantimesec_final=scantimesec;
                        }
                    }
                }
            
            stop2:
                a=0;
                
                // END // Finding the maximum CNR value
                
            }  // if ( scantimetotms <= scantimetot_selectionms ){
        }   // for (int r=1; r< sizeETL+1; r=r+1){
            
            myfile6 << "Scan time = "  << scantimemin_final << " : " << scantimesec_final << " min" << "   TR = " << TR_start << "   NSA = " << NSA_start << endl;
            myfile6 << "Optimal computed:   FA = " << angle_final << endl;
            myfile6 << "Highest CNR = " << std::setprecision(4) << maxCNR << endl<< endl<< endl;
            
            // getting the highest angle
            
            if ( maxCNR_angle < 0) {
                if ( maxCNR < 0) {
                    maxCNR_angle = maxCNR_angle * (-1);
                    maxCNR = maxCNR * (-1);
                    if (maxCNR_angle < maxCNR ) {
                        maxCNR = maxCNR * (-1);
                        maxCNR_angle = maxCNR;
                        angle_final_angle = angle_final;
                        scantimemin_final_angle=scantimemin_final;
                        scantimesec_final_angle=scantimesec_final;
                    }
                    if (maxCNR_angle > maxCNR ) {
                        maxCNR = maxCNR * (-1);
                        maxCNR_angle = maxCNR_angle * (-1);
                    }
                }
                if ( maxCNR >= 0) {
                    maxCNR_angle = maxCNR_angle * (-1);
                    if (maxCNR_angle < maxCNR ) {
                        maxCNR_angle = maxCNR;
                        angle_final_angle = angle_final;
                        scantimemin_final_angle=scantimemin_final;
                        scantimesec_final_angle=scantimesec_final;
                    }
                    if (maxCNR_angle > maxCNR ) {
                        maxCNR_angle = maxCNR_angle * (-1);
                    }
                }
            }
            
            if ( maxCNR_angle >= 0) {
                if ( maxCNR < 0) {
                    maxCNR = maxCNR * (-1);
                    if (maxCNR_angle < maxCNR ) {
                        maxCNR = maxCNR * (-1);
                        maxCNR_angle = maxCNR;
                        angle_final_angle = angle_final;
                        scantimemin_final_angle=scantimemin_final;
                        scantimesec_final_angle=scantimesec_final;
                    }
                    if (maxCNR_angle > maxCNR ) {
                        maxCNR = maxCNR * (-1);
                    }
                }
                if ( maxCNR >= 0) {
                    if (maxCNR_angle < maxCNR ) {
                        maxCNR_angle= maxCNR;
                        angle_final_angle = angle_final;
                        scantimemin_final_angle=scantimemin_final;
                        scantimesec_final_angle=scantimesec_final;
                    }
                }
            }
            
    
            
        }  // for (int u=1; u< 10; u=u+1){
    
    
    myfile6 << ".................................." <<endl;
    myfile6 << "Step1 COMPLETED" << endl << endl;
    myfile6 << "Optimal computed FA parameter suggested: " << endl;
    myfile6 << "Scan time = "  << scantimemin_final_angle << " : " << scantimesec_final_angle << " min" << "   TR = " << TR_start << "   NSA = " << NSA_start << endl;
    myfile6 << "Optimal computed:   FA = " << angle_final_angle << endl;
    myfile6 << "Highest CNR = " << std::setprecision(4) << maxCNR_angle << endl<< endl<< endl;
    myfile6 << "PLEASE insert the optimum FA value to the FAchosen parameter in the input parameters of Step 2."<< endl;
    
    
// FINISH 2ND PART.....................................................................
    
    
    
//3RD PART        (Finding the optimal computed parameters varying TR and NSA)

  
    angle = FAchosen*PI/180;
    
    for (int t=0; t< sizeTR; t=t+1){
        TR[t]=TRstart+incrementTR*t;
        
        maxCNR = 0;
        
        for (int s=1; s< sizeNSA+1; s=s+1){
            NSA=s;
            
            scantimetot = (TR[t]*(phaseenc)*NSA)/1000/60;
            scantimemin = scantimetot;
            scantimesec = (scantimetot-scantimemin)*100/100*60;
            
            scantimetotms = (TR[t]*(phaseenc)*NSA);
            scantimemin_selectionms = scantimemin_selection * 60*1000;
            scantimesec_selectionms = scantimesec_selection * 1000;
            scantimetot_selectionms = scantimemin_selectionms + scantimesec_selectionms;

            
            if ( scantimetotms > scantimetot_selectionms ) {
                //myfile7 << " Scan time = "  << scantimemin << " : " << scantimesec << " min " << endl;
                //myfile7 << " TR = " << TR[t] << endl;
                //myfile7 << "Scan time too long.   Simulation STOP" << endl;
                
                goto stop23;
            }

            
            for (int r=1; r< sizeETL+1; r=r+1){
                ETL2nd=r;    //this is = 1
                a=0;
                minTR = TEchosen + 5.036;     //minimum possible TR
                scantimetotms = (TR[t]*(phaseenc/ETL2nd));
            }   //for (int r=1; r< sizeETL+1; r=r+1){
            
                // Condition to introduce the number of slices in the scan time
                scantimetotslices    = TR[t];
                scantimeslices       = minTR*slicesnum;
            
                if ( scantimeslices > scantimetotslices) {
                    //myfile7 << "STOP" << endl;
                    goto stop23;
                }
                
                if ( scantimetotms <= scantimetot_selectionms ){
                    
                    // Calculate  CRN2nd[t][s]
                    for (int m=1; m< phaseenc+1; m=m+1){    // cycle for the number of phase encoding
                        for (int p=0; p< ETL2nd; p=p+1){       // cycle for the number of echos
                            a=a+1;
                            TE2nd[a]=TEchosen+TEchosen*p;
                            TD2nd=TR[t]-((p+1)*TEchosen);
                            
                            if (TD2nd <= 0) {
                                //myfile7 << " ETL*TE longer than TR!!!  skipped" << endl;
                                a=0;
                                goto stop23;
                            }
                            
                            
                            //Brain parenchyma  calculation TR change
                            AWM2nd[a]=exp(-TD2nd/T1brain);
                            BWM2nd[a]=exp(-TE2nd[a]/T2starbrain);
                            SnWM22nd[a]=(sin(angle)*(1-AWM2nd[a])*BWM2nd[a] / (1-cos(angle)*AWM2nd[a]))+SnWM22nd[a-1];
                            
                            //Tumor  calculation TR change
                            AGM2nd[a]=exp(-TD2nd/T1tumor);
                            BGM2nd[a]=exp(-TE2nd[a]/T2startumor);
                            SnGM22nd[a]=(sin(angle)*(1-AGM2nd[a])*BGM2nd[a] / (1-cos(angle)*AGM2nd[a]))+SnGM22nd[a-1];
                            
                            if (a==phaseenc) goto stop33;
                        } //for (int p=0; p< ETL2nd; p=p+1){
                    }  //for (int m=1; m< phaseenc+1; m=m+1){
                    
                stop33:
                    
                    SnWM2nd[s] =SnWM22nd[a]/phaseenc * sqrt(NSA);   //SNR Brain parenchyma  as an average over single echoes and number of phases
                    SnGM2nd[s] =SnGM22nd[a]/phaseenc * sqrt(NSA);   //SNR Tumor  as an average over single echoes and number of phases
                    
                    a=0;
                    
                    //CNR2nd[s] = SnWM2nd[s] - SnGM2nd[s];   //this is the CNR value of several ETL same TE
                    CNR2nd_beforeBW[s] = SnWM2nd[s] - SnGM2nd[s];
                    BW = 1/((TEchosen-1.596)*2/freqenc);   //MHz   this line is specific to GRE.  3.5ms is the time used for excitation, found manually, it can vary with a different scanner!!!!!
                    CNR2nd[s] = FOVx * FOVy * slicethickness * CNR2nd_beforeBW[s] / (sqrt(BW * phaseenc * freqenc));

                    // Finding the maximum CNR value
                    if ( maxCNR < 0) {
                        if ( CNR2nd[s] < 0) {
                            maxCNR = maxCNR * (-1);
                            CNR2nd[s] = CNR2nd[s] * (-1);
                            if (maxCNR < CNR2nd[s] ) {
                                CNR2nd[s] = CNR2nd[s] * (-1);
                                maxCNR = CNR2nd[s];
                                TR_final = TR[t];
                                NSA_final = NSA;
                                scantimemin_final=scantimemin;
                                scantimesec_final=scantimesec;
                            }
                            if (maxCNR > CNR2nd[s] ) {
                                CNR2nd[s] = CNR2nd[s] * (-1);
                                maxCNR = maxCNR * (-1);
                            }
                        }
                        if ( CNR2nd[s] >= 0) {
                            maxCNR = maxCNR * (-1);
                            if (maxCNR < CNR2nd[s] ) {
                                maxCNR = CNR2nd[s];
                                TR_final = TR[t];
                                NSA_final = NSA;
                                scantimemin_final=scantimemin;
                                scantimesec_final=scantimesec;
                            }
                            if (maxCNR > CNR2nd[s] ) {
                                maxCNR = maxCNR * (-1);
                            }
                        }
                    }
                    
                    if ( maxCNR >= 0) {
                        if ( CNR2nd[s] < 0) {
                            CNR2nd[s] = CNR2nd[s] * (-1);
                            if (maxCNR < CNR2nd[s] ) {
                                CNR2nd[s] = CNR2nd[s] * (-1);
                                maxCNR = CNR2nd[s];
                                TR_final = TR[t];
                                NSA_final = NSA;
                                scantimemin_final=scantimemin;
                                scantimesec_final=scantimesec;
                            }
                            if (maxCNR > CNR2nd[s] ) {
                                CNR2nd[s] = CNR2nd[s] * (-1);
                            }
                        }
                        if ( CNR2nd[s] >= 0) {
                            if (maxCNR < CNR2nd[s] ) {
                                maxCNR= CNR2nd[s];
                                TR_final = TR[t];
                                NSA_final = NSA;
                                scantimemin_final=scantimemin;
                                scantimesec_final=scantimesec;
                            }
                        }
                    }
                    
                stop23:
                    a=0;
                    
                    // END // Finding the maximum CNR value
                    
                }  // if ( scantimetotms <= scantimetot_selectionms ){
            }   // for (int s=1; s< sizeNSA+1; s=s+1){
        
        
        myfile7 << "Scan time = "  << scantimemin_final << " : " << scantimesec_final << " min " << endl;
        myfile7 << "TR = " << TR_final << "   TE=" << TEchosen << "   NSA=" << NSA_final << endl;
        myfile7 << "Highest CNR = " << std::setprecision(4) << maxCNR << endl << endl << endl;
        
        // getting the optimal computed parameters
        
        if ( maxCNR_TRNSA < 0) {
            if ( maxCNR < 0) {
                maxCNR_TRNSA = maxCNR_TRNSA * (-1);
                maxCNR = maxCNR * (-1);
                if (maxCNR_TRNSA < maxCNR ) {
                    maxCNR = maxCNR * (-1);
                    maxCNR_TRNSA = maxCNR;
                    TR_final_TRNSA = TR_final;
                    NSA_final_TRNSA = NSA_final;
                    scantimemin_final_TRNSA=scantimemin_final;
                    scantimesec_final_TRNSA=scantimesec_final;
                }
                if (maxCNR_TRNSA > maxCNR ) {
                    maxCNR = maxCNR * (-1);
                    maxCNR_TRNSA = maxCNR_TRNSA * (-1);
                }
            }
            if ( maxCNR >= 0) {
                maxCNR_TRNSA = maxCNR_TRNSA * (-1);
                if (maxCNR_TRNSA < maxCNR ) {
                    maxCNR_TRNSA = maxCNR;
                    TR_final_TRNSA = TR_final;
                    NSA_final_TRNSA = NSA_final;
                    scantimemin_final_TRNSA=scantimemin_final;
                    scantimesec_final_TRNSA=scantimesec_final;
                }
                if (maxCNR_TRNSA > maxCNR ) {
                    maxCNR_TRNSA = maxCNR_TRNSA * (-1);
                }
            }
        }
        
        if ( maxCNR_TRNSA >= 0) {
            if ( maxCNR < 0) {
                maxCNR = maxCNR * (-1);
                if (maxCNR_TRNSA < maxCNR ) {
                    maxCNR = maxCNR * (-1);
                    maxCNR_TRNSA = maxCNR;
                    TR_final_TRNSA = TR_final;
                    NSA_final_TRNSA = NSA_final;
                    scantimemin_final_TRNSA=scantimemin_final;
                    scantimesec_final_TRNSA=scantimesec_final;
                }
                if (maxCNR_TRNSA > maxCNR ) {
                    maxCNR = maxCNR * (-1);
                }
            }
            if ( maxCNR >= 0) {
                if (maxCNR_TRNSA < maxCNR ) {
                    maxCNR_TRNSA= maxCNR;
                    TR_final_TRNSA = TR_final;
                    NSA_final_TRNSA = NSA_final;
                    scantimemin_final_TRNSA=scantimemin_final;
                    scantimesec_final_TRNSA=scantimesec_final;
                }
            }
        }

        
        
        
        }   //for (int t=0; t< sizeTR; t=t+1){

    myfile7 << ".................................." <<endl<<endl<<endl;
    myfile7 << endl<<endl;
    myfile7 << "Optimal computed scanning parameters overall " << endl<<endl;
    myfile7 << "Scan time = "  << scantimemin_final_TRNSA << " : " << scantimesec_final_TRNSA << " min " << endl;
    myfile7 << "TR=" << TR_final_TRNSA << "   TE=" << TEchosen << "   NSA=" << NSA_final_TRNSA << endl;
    myfile7 << "Highest CNR = " << std::setprecision(4) << maxCNR_TRNSA << endl;
    myfile7 << ".................................." <<endl<<endl<<endl;
    
    
    myfile.close();
    return 0;
}
