# Supplementary material for: Development and validation of a new MRI simulation technique that can reliably estimate optimal in vivo scanning parameters in a glioblastoma murine model
Source: PLoS One. 2018 Jul 23;13(7):e0200611. doi: 10.1371/journal.pone.0200611 (PMC6056046; doi:10.1371/journal.pone.0200611)
Supplement: S4 File — The T1 and T2 values and scanning parameters can be edited within the program file to define pre- and post-contrast conditions. (CPP) [file pone.0200611.s004.cpp]

//  MPRAGE MRI sequence SIMULATION
//  Created by Andrea Protti

#include <math.h>
#include <stdio.h>
#include <stdlib.h>
#include <time.h>
#include <OpenGL/gl.h>
#include <OpenGL/glu.h>
#include <GLUT/glut.h>
#include <dirent.h>
#include <errno.h>
#include <string>
#include <iostream>
#include <fstream>
#include <vector>
#include <iomanip>      // std::setprecision
using namespace std;


// MAIN PROGRAM

int main()
{
    
    //Input Parameters for simulation.....................................
    
    //Step 1 investigating the optimal computed TI
    
    //  PLEASE insert the TE (min TE) value. TR is calculated by TI+TE*phaseenc, no manually inserted
    
    const double   TEchosen = 2.3;                 // in ms     minimum TE
    
    const double   TI = 500;                       // in ms
    const double   TI_input_increment = 300;       // in ms     can not be lower than minTI
    const int      TI_input_size = 10;             // number of TR increments  (when = 0 no increment)
    
    const int      NSA_start =1;                   // starting NSA
    
    const int      FA_start =10;                  // starting FA
    //...................................................................
    
    
    
    
    //Step 2    Fix TIchosen and select a NSA range to find out the optimal computed paramters
    
    const double    TIchosen = 1700;             // TI longer than 1500 make the image blurring
    
    const int       FA_first = 10;                     // flip angle in degrees. it will increase of 10 ms until 90 deg
    const double    FA_increment = 10;           // degrees
    const int       FA_end = 90;                 // degrees (can not lower than FA)
    
    const int       NSA_input_size =3;            // the simulation will be run with NSA from 1 to NSA_input_size
    
    const double    scantimemin_selection = 5;    // setting up minimum scan time (min)
    const double    scantimesec_selection = 0;    // setting up minimum scan time (sec)
    //...................................................................

    
    
    
    
    
    
    
    
    //T1 and T2 values
    const double T1brain=2560;                     // T1     Brain parenchyma
    const double T2starbrain=27;                   // T2star Brain parenchyma
    
    const double T1tumor=3159;                     // T1     Tumor pre-contrast
    const double T2startumor=38;                   // T2star Tumor pre-contrast
    
    //const double T1tumor=1037.5;                  // T1     Tumor post-contrast
    //const double T2startumor=35;                 // T2star Tumor post-contrast
    //...................................................................
    
    

    
    //More scanning paramenters
    const int       Inversionrecoveryangle=180; // Alpha flip angle in degrees. Inversion recovery agle
    
    const int       freqenc=128;                // number of frequency encoding steps
    const int       phaseenc=128;               // number of phase encoding steps
    const int       slicesnum=128;                // number of slices
    
    const double    FOVx=20;                // in mm
    const double    FOVy=20;                // in mm
    const double    FOVz=20;                // in mm
    
    const int       Segments = 1;           // number of segments used
    //...................................................................
    
    
    
    
    //Number of TE for simulation
    const double    TE = 2.3;                    // in ms      2.5 was found to be the best. TE longer than 5 make the images blurring
    const double    TE_input_increment = 0.5;      // in ms      this means TE+incrementTE as initial TE
    const int       TE_input_size = 5;          // number of TE increments
    //...................................................................
    
    const double   scantimemin_selection2NDpart = 100;
    const double   scantimesec_selection2NDpart = 0;
    
    
    
    //Set up output files
    ofstream myfile ("3a) CNR_results.txt");
    
    ofstream myfile2 ("3b) SNR_Brain parenchyma_results.txt");
    
    ofstream myfile3 ("3c) SNR_Tumor_results.txt");
    
    ofstream myfile6 ("2) TI_computed_scanning_parameters.txt");
    
    ofstream myfile7 ("1) Optimal_computed_scanning_parameters.txt");
    //.....................................................
    
    
    //Initializing siumlation program variables.....................................
    
    int a, scantimemin, scantimesec, alpha1, BWfirstTE, BWsecondTE, alpha, sizeFA;
    int scantimemin_NSA[100], scantimesec_NSA[100], scantimemin_NSA_final, scantimesec_NSA_final, scantimemin_NSA_ESP[100], scantimesec_NSA_ESP[100], sizeTE, sizeTR, sizeTI, incrementTI;
    double  NSA, scantimetot, incrementTE, sizeNSA, incrementTR, scantimeslices, scantimetotslices, scantimeslices2nd, scantimeslices3rd;
    double  AGM1[500], AGM1second[500], AGM1third[500], AGM1fourth[500], BGM1[500];
    double  AWM[500], AWMsecond[500], AWMthird[500], AWMfourth[500], BWM1[500];
    double  SnWM[500], SnGM[500], SnWM2[500], SnGM2[500], CNR[500];
    double  TR[500], TD[500], TI2nd[500], ESP1[500], angle, sigmaWM, sigmaWM1, sigmaWM2, sigmaGM, sigmaGM1, sigmaGM2, TIangle, MeqWM, MeqGM, angle2ndpart;
    
    
    double  scantimemin_selectionms, scantimesec_selectionms, scantimetotms, scantimetot_selectionms, maxCNR, angle_final, TR_final;
    double  TR2nd[100], TD2nd[500], TE2nd[500], ESP12nd[500], BWM12nd[500], AGM12nd[500], BGM12nd[500], TEinitial[500];
    double  AWM2nd[500], BWM2nd[500], SnWM22nd[500], AWMsecond2nd[500], AWMthird2nd[500], AWMfourth2nd[500], AGM1second2nd[500], AGM1third2nd[500], AGM1fourth2nd[500], angle_final_NSA[500], angle_final_NSA_final;
    double  AGM2nd[500], BGM2nd[500], SnGM22nd[500];
    double  SnWM2nd[500], SnGM2nd[500], CNR2nd[500];
    double maxCNR_NSA[100], scantimetotms_NSA[100], NSA_NSA[100], scantimetot_NSA[100], NSA_NSA_ESP[100], maxCNR_NSA_ESP[100], maxCNR_NSA_ESP_final, NSA_NSA_ESP_final, ESP12nd_final, scantimemin_final, scantimesec_final, TI_final, TR3rdpart, TD3rdpart, NSA_final;
    
    const double PI = 3.14159;
    //...................................................................
    
    
    
    
    //SIMULATION changing name of several starting paramenters
    sizeTI       = TI_input_size+1;
    incrementTI  = TI_input_increment;
    sizeTE       = TE_input_size;
    incrementTE  = TE_input_increment;
    sizeNSA      = NSA_input_size;
    sizeFA = (FA_end - FA_first) / FA_increment;
    TIangle      = Inversionrecoveryangle*PI/180;
    BWfirstTE    = 1/((TE-1.596)*2/freqenc);  //this line is specific to SE.   3.5ms is the time used for excitation, found manually, it can vary with a different scanner!!!!!
    BWsecondTE   = 1/((TE+(incrementTE*(sizeTE-1))-1.596)*2/freqenc);  //this line is specific to SE.   3.5ms is the time used for excitation, found manually, it can vary with a different scanner!!!!!
    alpha = FA_first;
    angle2ndpart = FA_start*PI/180;
    //...................................................................
    
    
    
    //Creating the output files
    
    myfile << "                                  CNR Results"<< endl;
    myfile << "INITIAL PARAMETERS" << endl<< endl;
    myfile << "Brain parenchyma  T1 = " << T1brain << "ms" << endl;
    myfile << "Brain parenchyma  T2 = " << T2starbrain << "ms" << endl<< endl;
    myfile << "Tumor T1 = " << T1tumor << "ms" << endl;
    myfile << "Tumor T2star = " << T2startumor << "ms" << endl<< endl;
    myfile << "TR  =    TI+TE*phaseenc ms" << endl;
    myfile << "TE  =     " << TE << " < TE+"<< incrementTE << " < " << TE+(incrementTE*(sizeTE-1)) << " ms" << "               TE increment = " << TE_input_increment << endl;
    myfile << "NSA =    1<NSA<" << NSA_input_size << endl<< endl;
    myfile << "Matrix size = " << freqenc << " x " << phaseenc << " x " << slicesnum << endl;
    myfile << "FOV =    " << FOVx << " x " << FOVy << " x " << FOVz << " mm   " << endl;
    myfile << "BW  =    " << BWfirstTE << " to " << BWsecondTE  << " MHz" << endl;
    myfile << "Maximum scan time " << scantimemin_selection << " : " << scantimesec_selection << " min" << endl;
    //...................................................................
    
    myfile2 << "                                  SNR Brain parenchyma Results"<< endl;
    myfile2 << "INITIAL PARAMETERS" << endl<< endl;
    myfile2 << "Brain parenchyma  T1 = " << T1brain << "ms" << endl;
    myfile2 << "Brain parenchyma  T2 = " << T2starbrain << "ms" << endl<< endl;
    myfile2 << "Tumor T1 = " << T1tumor << "ms" << endl;
    myfile2 << "Tumor T2star = " << T2startumor << "ms" << endl<< endl;
    myfile2 << "TR  =    TI+TE*phaseenc ms" << endl;
    myfile2 << "TE  =     " << TE << " < TE+"<< incrementTE << " < " << TE+(incrementTE*(sizeTE-1)) << " ms" << "               TE increment = " << TE_input_increment << endl;
    myfile2 << "NSA =    1<NSA<" << NSA_input_size << endl<< endl;
    myfile2 << "Matrix size = " << freqenc << " x " << phaseenc << " x " << slicesnum << endl;
    myfile2 << "FOV =    " << FOVx << " x " << FOVy << " x " << FOVz << " mm   " << endl;
    myfile2 << "BW  =    " << BWfirstTE << " to " << BWsecondTE  << " MHz" << endl;
    myfile2 << "Maximum scan time " << scantimemin_selection << " : " << scantimesec_selection << " min" << endl;
    
    //...................................................................
    
    myfile3 << "                                  SNR Brain tumor Results"<< endl;
    myfile3 << "INITIAL PARAMETERS" << endl<< endl;
    myfile3 << "Brain parenchyma  T1 = " << T1brain << "ms" << endl;
    myfile3 << "Brain parenchyma  T2 = " << T2starbrain << "ms" << endl<< endl;
    myfile3 << "Tumor T1 = " << T1tumor << "ms" << endl;
    myfile3 << "Tumor T2star = " << T2startumor << "ms" << endl<< endl;
    myfile3 << "TR  =    TI+TE*phaseenc ms" << endl;
    myfile3 << "TE  =     " << TE << " < TE+"<< incrementTE << " < " << TE+(incrementTE*(sizeTE-1)) << " ms" << "               TE increment = " << TE_input_increment << endl;
    myfile3 << "NSA =    1<NSA<" << NSA_input_size << endl<< endl;
    myfile3 << "Matrix size = " << freqenc << " x " << phaseenc << " x " << slicesnum << endl;
    myfile3 << "FOV =    " << FOVx << " x " << FOVy << " x " << FOVz << " mm   " << endl;
    myfile3 << "BW  =    " << BWfirstTE << " to " << BWsecondTE  << " MHz" << endl;
    myfile3 << "Maximum scan time " << scantimemin_selection << " : " << scantimesec_selection << " min" << endl;
    
    //...................................................................
    
    myfile6 << "                   Partial optimal computed parameters Results (Step1)"<< endl;
    myfile6 << "INITIAL PARAMETERS" << endl<< endl;
    myfile6 << "Brain parenchyma  T1 = " << T1brain << "ms" << endl;
    myfile6 << "Brain parenchyma  T2 = " << T2starbrain << "ms" << endl<< endl;
    myfile6 << "Tumor T1 = " << T1tumor << "ms" << endl;
    myfile6 << "Tumor T2star = " << T2startumor << "ms" << endl<< endl;
    myfile6 << "TR  =    TI+TE*phaseenc ms" << endl;
    myfile6 << "TE  =    " << TEchosen << " ms" << endl;
    myfile6 << "TI  =    " << TI << " < TI+"<< TI_input_increment << " <  " << TI+(TI_input_increment*(sizeTI-1)) << "ms" << "          TE increment = " << TI_input_increment << endl;
    myfile6 << "FA =     " << FA_start << " deg" << endl;
    myfile6 << "NSA =    " << NSA_start << endl;
    myfile6 << "Number of Segments =  "<< Segments << endl << endl;
    myfile6 << "Matrix size = " << freqenc << " x " << phaseenc << " x " << slicesnum << endl;
    myfile6 << "FOV =    " << FOVx << " x " << FOVy << " x " << FOVz << " mm   " << endl;
    myfile6 << "BW  =    " << BWfirstTE << " to " << BWsecondTE  << " MHz" << endl;
    myfile6 << ".................................." <<endl<<endl<<endl;
    //...................................................................
    
    myfile7 << "                   Optimal computed scanning parameters (Step 2)"<< endl;
    myfile7 << "INITIAL PARAMETERS" << endl<< endl;
    myfile7 << "Brain parenchyma  T1 = " << T1brain << "ms" << endl;
    myfile7 << "Brain parenchyma  T2 = " << T2starbrain << "ms" << endl<< endl;
    myfile7 << "Tumor T1 = " << T1tumor << "ms" << endl;
    myfile7 << "Tumor T2star = " << T2startumor << "ms" << endl<< endl;
    myfile7 << "TR  =    TI+TE*phaseenc ms" << endl;
    myfile7 << "TE  =    " << TEchosen << " ms" << endl;
    myfile7 << "TI chosen = " << TIchosen << " ms" << endl;
    myfile7 << "FA  =    " << FA_first << " < FA <  " << FA_first+(FA_increment*(sizeFA)) << " deg" << "            FA increment = " << FA_increment  << " deg" << endl;
    myfile7 << "NSA =    " << NSA_input_size << endl;
    myfile7 << "Number of Segments =  "<< Segments << endl << endl;
    myfile7 << "Matrix size = " << freqenc << " x " << phaseenc << " x " << slicesnum << endl;
    myfile7 << "FOV =    " << FOVx << " x " << FOVy << " x " << FOVz << " mm   " << endl;
    myfile7 << "BW  =    " << BWfirstTE << " to " << BWsecondTE  << " MHz" << endl;
    myfile7 << ".................................." <<endl<<endl<<endl;
    //...................................................................
    
    
    
    // Starting simulation main program............................................
    
//1ST PART
    for (int u=1; u< 10; u=u+1){
        alpha1=alpha*u;
        angle = alpha1*PI/180;
        
        for (int s=1; s< sizeNSA+1; s=s+1){
            NSA=s;
            myfile   << "................................................................................... " << endl<< endl;
            myfile   << "Averages = " << NSA << "   " << "Flip angle = " << alpha1 << " degrees" << endl<< endl;
            myfile2  << "................................................................................... " << endl<< endl;
            myfile2  << "Averages = " << NSA << "   " << "Flip angle = " << alpha1<< " degrees" << endl<< endl;
            myfile3  << "................................................................................... " << endl<< endl;
            myfile3  << "Averages = " << NSA << "   " << "Flip angle = " << alpha1<< " degrees" << endl<< endl;
            
            for (int q=0; q< sizeTI; q=q+1){
                TI2nd[q] = TI+incrementTI*q;
                
                for (int n=0; n< sizeTE; n=n+1){
                    TEinitial[n] = TE+incrementTE*n;
                    TR[n]   = TI2nd[q]+TEinitial[n]*phaseenc;
                    TD[n]   = TR[n]-(TEinitial[n]*phaseenc)-TI2nd[q];
                    a=0;
                    
                    scantimetot = (TR[n]*slicesnum*NSA)/1000/60;
                    scantimemin = scantimetot;
                    scantimesec = (scantimetot-scantimemin)*100/100*60;
                    
                    scantimetotms = (TR[n]*slicesnum*NSA);
                    scantimemin_selectionms = scantimemin_selection * 60*1000;
                    scantimesec_selectionms = scantimesec_selection * 1000;
                    scantimetot_selectionms = scantimemin_selectionms + scantimesec_selectionms;
                    
                    if ( scantimetotms <= scantimetot_selectionms ) {
                        if ( n == 0 ) {
                            myfile << "Scan time = "  << scantimemin << " : " << scantimesec << " min " << endl;
                            myfile << "TI = " << TI2nd[q] << "     consecutive TE " << endl;
                            
                            myfile2 << "Scan time = "  << scantimemin << " : " << scantimesec << " min " << endl;
                            myfile2 << "TI = " << TI2nd[q] << "     consecutive TE " << endl;
                            
                            myfile3 << "Scan time = "  << scantimemin << " : " << scantimesec << " min " << endl;
                            myfile3 << "TI = " << TI2nd[q] << "     consecutive TE " << endl;
                        }
                    }
                    
                    if ( scantimetotms > scantimetot_selectionms ) {
                        myfile << "Scan time = "  << scantimemin << " : " << scantimesec << " min " << endl;
                        myfile << "TI = " << TI2nd[q]<< "  TR = " << TR[n] << "  TE = " << TEinitial[n] << endl;
                        myfile << "Scan time too long.   Simulation STOP" << endl;
                        
                        myfile2 << "Scan time = "  << scantimemin << " : " << scantimesec << " min " << endl;
                        myfile2 << "TI = " << TI2nd[q]<< "  TR = " << TR[n] << "  TE = " << TEinitial[n] << endl;
                        myfile2 << "Scan time too long.   Simulation STOP" << endl;
                        
                        myfile3 << "Scan time = "  << scantimemin << " : " << scantimesec << " min " << endl;
                        myfile3 << "TI = " << TI2nd[q]<< "  TR = " << TR[n] << "  TE = " << TEinitial[n] << endl;
                        myfile3 << "Scan time too long.   Simulation STOP" << endl;
                        goto stop1;
                    }
                    
                    // Condition on TD
                    if (TD[n] < 0) {
                        myfile << "TI longer than TR!!!  skipped" << endl;
                        myfile2 << "TI longer than TR!!!  skipped" << endl;
                        myfile3 << "TI longer than TR!!!  skipped" << endl;
                        a=0;
                        goto stop1;
                    }
                    
                    for (int m=1; m< Segments+1; m=m+1){    // cycle for the number of phase encoding
                        for (int v=0; v<phaseenc; v=v+1){
                            
                            a=a+1;
                            
                            //Brain parenchyma  calculation TR change
                            AWM[a]=exp(-TD[n]/T1brain);
                            AWMsecond[a] =  exp(-TI2nd[q]/T1brain);
                            AWMthird[a]  =  exp(-TEinitial[n]/T1brain);
                            AWMfourth[a] =  exp(-TR[n]/T1brain);        //  = p
                            BWM1[a]      =  exp(-TEinitial[n]/T2starbrain);
                            
                            sigmaWM  = pow((cos(angle)*AWMthird[a]),v) ;
                            sigmaWM1 = cos(angle)*AWMthird[a];
                            sigmaWM2 = pow(sigmaWM1,(phaseenc-1));
                            
                            MeqWM= (1 - AWM[a] + (AWM[a]*cos(angle)*(1-AWMthird[a])*(1-sigmaWM2)/(1-sigmaWM1)) + (AWM[a]*cos(angle)*sigmaWM2) + AWMfourth[a]*cos(TIangle)*pow(cos(angle),phaseenc)) / (1 - AWMfourth[a]*cos(TIangle)*pow(cos(angle),phaseenc)) ;
                            
                            SnWM2[a]=(((1-AWMthird[a])*(1-sigmaWM))/(1-sigmaWM1) + sigmaWM*(1-AWMsecond[a]) - AWMsecond[a]*sigmaWM*MeqWM) *  (sin(angle)*BWM1[a]) + SnWM2[a-1];
                            
                            //Tumor  calculation TR change
                            AGM1[a]       =  exp(-TD[n]/T1tumor);
                            AGM1second[a] =  exp(-TI2nd[q]/T1tumor);
                            AGM1third[a]  =  exp(-TEinitial[n]/T1tumor);
                            AGM1fourth[a] =  exp(-TR[n]/T1tumor);        //  = p
                            BGM1[a]       =  exp(-TEinitial[n]/T2startumor);
                            
                            sigmaGM  = pow((cos(angle)*AGM1third[a]),v) ;
                            sigmaGM1 = cos(angle)*AGM1third[a];
                            sigmaGM2 = pow(sigmaGM1,(phaseenc-1));
                            
                            MeqGM= (1 - AGM1[a] + (AGM1[a]*cos(angle)*(1-AGM1third[a])*(1-sigmaGM2)/(1-sigmaGM1)) + (AGM1[a]*cos(angle)*sigmaGM2) + AGM1fourth[a]*cos(TIangle)*pow(cos(angle),phaseenc)) / (1 - AGM1fourth[a]*cos(TIangle)*pow(cos(angle),phaseenc)) ;
                            
                            SnGM2[a]=(((1-AGM1third[a])*(1-sigmaGM))/(1-sigmaGM1) + sigmaGM*(1-AGM1second[a]) - AGM1second[a]*sigmaGM*MeqGM) *  (sin(angle)*BGM1[a]) + SnGM2[a-1];
                            
                            if (a==phaseenc) goto stop;
                            
                        }   // for (int v=0; v<phaseenc; v=v+1){
                    }    // for (int m=1; m< Segments+1; m=m+1){
                stop:
                    SnWM[n] =SnWM2[a]/phaseenc * sqrt(NSA);
                    SnGM[n] =SnGM2[a]/phaseenc * sqrt(NSA);
                    
                    a=0;
                    
                    CNR[n] = SnWM[n] - SnGM[n];
                    
                    myfile  << std::setprecision(4) << CNR[n]  << endl;
                    myfile2 << std::setprecision(4) << SnWM[n] << endl;
                    myfile3 << std::setprecision(4) << SnGM[n] << endl;
                    
                }   // for (int n=0; n< sizeTE; n=n+1){
                
                myfile << " \n";
                myfile2 << " \n";
                myfile3 << " \n";
            stop1:
                myfile << " \n";
                myfile2 << " \n";
                myfile3 << " \n";
                
            }    // for (int q=0; q< sizeTI; q=q+1){
        }   // for (int s=1; s< sizeNSA+1; s=s+1){
    }   // for (int u=1; u< 10; u=u+1){
// FINISH 1ST PART.....................................................................
    
    
    
    
    
    
//2ND PART       (Step 1)
    
    maxCNR = 0;
    
    for (int q=0; q< sizeTI; q=q+1){
        TI2nd[q] = TI+incrementTI*q;
        
        for (int n=0; n< 1; n=n+1){
            TEinitial[n] = TEchosen;
            TR[n]   = TI2nd[q]+TEinitial[n]*phaseenc;
            TD[n]   = TR[n]-(TEinitial[n]*phaseenc)-TI2nd[q];
            a=0;
            
            scantimetot = (TR[n]*slicesnum*NSA_start)/1000/60;
            scantimemin = scantimetot;
            scantimesec = (scantimetot-scantimemin)*100/100*60;
            
            scantimetotms = (TR[n]*slicesnum*NSA_start);
            scantimemin_selectionms = scantimemin_selection2NDpart * 60*1000;
            scantimesec_selectionms = scantimesec_selection2NDpart * 1000;
            scantimetot_selectionms = scantimemin_selectionms + scantimesec_selectionms;
            
            
            if ( scantimetotms > scantimetot_selectionms ) {
                myfile6 << "Scan time = "  << scantimemin << " : " << scantimesec << " min " << endl;
                myfile6 << "TI = " << TI2nd[q]<< "  TR = " << TR[n] << "  TE = " << TEinitial[n] << endl;
                myfile6 << "Scan time too long.   Simulation STOP" << endl;
                
                goto stop12;
            }
            
            // Condition on TD
            if (TD[n] < 0) {
                myfile6 << "TI longer than TR!!!  skipped" << endl;
            
                a=0;
                goto stop12;
            }
            
            for (int m=1; m< Segments+1; m=m+1){    // cycle for the number of phase encoding
                for (int v=0; v<phaseenc; v=v+1){
                    
                    a=a+1;
                    
                    //Brain parenchyma  calculation TR change
                    AWM[a]=exp(-TD[n]/T1brain);
                    AWMsecond[a] =  exp(-TI2nd[q]/T1brain);
                    AWMthird[a]  =  exp(-TEinitial[n]/T1brain);
                    AWMfourth[a] =  exp(-TR[n]/T1brain);        //  = p
                    BWM1[a]      =  exp(-TEinitial[n]/T2starbrain);
                    
                    sigmaWM  = pow((cos(angle2ndpart )*AWMthird[a]),v) ;
                    sigmaWM1 = cos(angle2ndpart )*AWMthird[a];
                    sigmaWM2 = pow(sigmaWM1,(phaseenc-1));
                    
                    MeqWM= (1 - AWM[a] + (AWM[a]*cos(angle2ndpart )*(1-AWMthird[a])*(1-sigmaWM2)/(1-sigmaWM1)) + (AWM[a]*cos(angle2ndpart )*sigmaWM2) + AWMfourth[a]*cos(TIangle)*pow(cos(angle2ndpart ),phaseenc)) / (1 - AWMfourth[a]*cos(TIangle)*pow(cos(angle2ndpart ),phaseenc)) ;
                    
                    SnWM2[a]=(((1-AWMthird[a])*(1-sigmaWM))/(1-sigmaWM1) + sigmaWM*(1-AWMsecond[a]) - AWMsecond[a]*sigmaWM*MeqWM) *  (sin(angle2ndpart )*BWM1[a]) + SnWM2[a-1];
                    
                    //Tumor  calculation TR change
                    AGM1[a]       =  exp(-TD[n]/T1tumor);
                    AGM1second[a] =  exp(-TI2nd[q]/T1tumor);
                    AGM1third[a]  =  exp(-TEinitial[n]/T1tumor);
                    AGM1fourth[a] =  exp(-TR[n]/T1tumor);        //  = p
                    BGM1[a]       =  exp(-TEinitial[n]/T2startumor);
                    
                    sigmaGM  = pow((cos(angle2ndpart )*AGM1third[a]),v) ;
                    sigmaGM1 = cos(angle2ndpart )*AGM1third[a];
                    sigmaGM2 = pow(sigmaGM1,(phaseenc-1));
                    
                    MeqGM= (1 - AGM1[a] + (AGM1[a]*cos(angle2ndpart )*(1-AGM1third[a])*(1-sigmaGM2)/(1-sigmaGM1)) + (AGM1[a]*cos(angle2ndpart )*sigmaGM2) + AGM1fourth[a]*cos(TIangle)*pow(cos(angle2ndpart ),phaseenc)) / (1 - AGM1fourth[a]*cos(TIangle)*pow(cos(angle2ndpart ),phaseenc)) ;
                    
                    SnGM2[a]=(((1-AGM1third[a])*(1-sigmaGM))/(1-sigmaGM1) + sigmaGM*(1-AGM1second[a]) - AGM1second[a]*sigmaGM*MeqGM) *  (sin(angle2ndpart )*BGM1[a]) + SnGM2[a-1];
                    
                    if (a==phaseenc) goto stop02;
                    
                }   // for (int v=0; v<phaseenc; v=v+1){
            }    // for (int m=1; m< Segments+1; m=m+1){
        stop02:
            SnWM[n] =SnWM2[a]/phaseenc * sqrt(NSA_start);
            SnGM[n] =SnGM2[a]/phaseenc * sqrt(NSA_start);
            
            a=0;
            
            CNR[n] = SnWM[n] - SnGM[n];
            
            myfile6 << "Scan time = "  << scantimemin << " : " << scantimesec << " min" << endl;
            myfile6 << "TR = " << TR[n] << "   NSA = " << NSA_start << "   FA = " << FA_start << "   TI = " << TI2nd[q] << endl;
            myfile6 << "Highest CNR = " << std::setprecision(4) << CNR[n] << endl<< endl<< endl;
            
            // Finding the maximum CNR value
            if ( maxCNR < 0) {
                if ( CNR[n] < 0) {
                    maxCNR = maxCNR * (-1);
                    CNR[n] = CNR[n] * (-1);
                    if (maxCNR < CNR[n] ) {
                        CNR[n] = CNR[n] * (-1);
                        maxCNR = CNR[n];
                        TI_final=TI2nd[q];
                        TR_final=TR[n];
                        scantimemin_final=scantimemin;
                        scantimesec_final=scantimesec;
                    }
                    if (maxCNR > CNR[n] ) {
                        CNR[n] = CNR[n] * (-1);
                        maxCNR = maxCNR * (-1);
                    }
                }
                if ( CNR[n] >= 0) {
                    maxCNR = maxCNR * (-1);
                    if (maxCNR < CNR[n] ) {
                        maxCNR = CNR[n];
                        TI_final=TI2nd[q];
                        TR_final=TR[n];
                        scantimemin_final=scantimemin;
                        scantimesec_final=scantimesec;
                    }
                    if (maxCNR > CNR[n] ) {
                        maxCNR = maxCNR * (-1);
                    }
                }
            }
            
            if ( maxCNR >= 0) {
                if ( CNR[n] < 0) {
                    CNR[n] = CNR[n] * (-1);
                    if (maxCNR < CNR[n] ) {
                        CNR[n] = CNR[n] * (-1);
                        maxCNR = CNR[n];
                        TI_final=TI2nd[q];
                        TR_final=TR[n];
                        scantimemin_final=scantimemin;
                        scantimesec_final=scantimesec;
                    }
                    if (maxCNR > CNR[n] ) {
                        CNR[n] = CNR[n] * (-1);
                    }
                }
                if ( CNR[n] >= 0) {
                    if (maxCNR < CNR[n] ) {
                        maxCNR= CNR[n];
                        TI_final=TI2nd[q];
                        TR_final=TR[n];
                        scantimemin_final=scantimemin;
                        scantimesec_final=scantimesec;
                    }
                }
            }

            
            
        }   // for (int n=0; n< sizeTE; n=n+1){
        
    stop12:
        myfile6 << " \n";
        
        
    }    // for (int q=0; q< sizeTI; q=q+1){

    
    myfile6 << ".................................." <<endl;
    myfile6 << "Step1 COMPLETED" << endl << endl;
    myfile6 << "Optimal computed TI parameter suggested: " << endl;
    myfile6 << "Scan time = "  << scantimemin_final << " : " << scantimesec_final << " min" << endl;
    myfile6 << "TR = " << TR_final << "   NSA = " << NSA_start << "   FA = " << FA_start << "   TI = " << TI_final << endl;
    myfile6 << "Highest CNR = " << std::setprecision(4) << maxCNR << endl<< endl<< endl;
    myfile6 << "PLEASE insert the optimum TI value to the TIchosen parameter in the input parameters of Step 2."<< endl;
    

// FINISH 2ND PART.....................................................................

    


//3RD PART        (Finding the optimal computed parameters varying FA and NSA)
    
    maxCNR = 0;
    
    for (int u=0; u< sizeFA+1; u=u+1){
        alpha1=FA_first + FA_increment * u;
        angle = alpha1*PI/180;

        
        for (int s=1; s< sizeNSA+1; s=s+1){
            NSA=s;

            TR3rdpart = TIchosen+TEchosen*phaseenc;
            TD3rdpart   = TR3rdpart-(TEchosen*phaseenc)-TIchosen;
            a=0;
            
            scantimetot = (TR3rdpart*slicesnum*NSA)/1000/60;
            scantimemin = scantimetot;
            scantimesec = (scantimetot-scantimemin)*100/100*60;
            
            scantimetotms = (TR3rdpart*slicesnum*NSA);
            scantimemin_selectionms = scantimemin_selection * 60*1000;
            scantimesec_selectionms = scantimesec_selection * 1000;
            scantimetot_selectionms = scantimemin_selectionms + scantimesec_selectionms;
            
            
            if ( scantimetotms > scantimetot_selectionms ) {
                myfile7 << "Scan time = "  << scantimemin << " : " << scantimesec << " min " << "   NSA = " << NSA << "   Scan time too long.   Simulation STOP" << endl;
                
                goto stop13;
            }
            
            // Condition on TD
            if (TD3rdpart < 0) {
                myfile7 << "TI longer than TR!!!  skipped" << endl << endl;
                a=0;
                goto stop13;
            }
            
            for (int m=1; m< Segments+1; m=m+1){    // cycle for the number of phase encoding
                for (int v=0; v<phaseenc; v=v+1){
                    
                    a=a+1;
                    
                    //Brain parenchyma  calculation TR change
                    AWM[a]=exp(-TD3rdpart/T1brain);
                    AWMsecond[a] =  exp(-TIchosen/T1brain);
                    AWMthird[a]  =  exp(-TEchosen/T1brain);
                    AWMfourth[a] =  exp(-TR3rdpart/T1brain);        //  = p
                    BWM1[a]      =  exp(-TEchosen/T2starbrain);
                    
                    sigmaWM  = pow((cos(angle)*AWMthird[a]),v) ;
                    sigmaWM1 = cos(angle)*AWMthird[a];
                    sigmaWM2 = pow(sigmaWM1,(phaseenc-1));
                    
                    MeqWM= (1 - AWM[a] + (AWM[a]*cos(angle)*(1-AWMthird[a])*(1-sigmaWM2)/(1-sigmaWM1)) + (AWM[a]*cos(angle)*sigmaWM2) + AWMfourth[a]*cos(TIangle)*pow(cos(angle),phaseenc)) / (1 - AWMfourth[a]*cos(TIangle)*pow(cos(angle),phaseenc)) ;
                    
                    SnWM2[a]=(((1-AWMthird[a])*(1-sigmaWM))/(1-sigmaWM1) + sigmaWM*(1-AWMsecond[a]) - AWMsecond[a]*sigmaWM*MeqWM) *  (sin(angle)*BWM1[a]) + SnWM2[a-1];
                    
                    //Tumor  calculation TR change
                    AGM1[a]       =  exp(-TD3rdpart/T1tumor);
                    AGM1second[a] =  exp(-TIchosen/T1tumor);
                    AGM1third[a]  =  exp(-TEchosen/T1tumor);
                    AGM1fourth[a] =  exp(-TR3rdpart/T1tumor);        //  = p
                    BGM1[a]       =  exp(-TEchosen/T2startumor);
                    
                    sigmaGM  = pow((cos(angle)*AGM1third[a]),v) ;
                    sigmaGM1 = cos(angle)*AGM1third[a];
                    sigmaGM2 = pow(sigmaGM1,(phaseenc-1));
                    
                    MeqGM= (1 - AGM1[a] + (AGM1[a]*cos(angle)*(1-AGM1third[a])*(1-sigmaGM2)/(1-sigmaGM1)) + (AGM1[a]*cos(angle)*sigmaGM2) + AGM1fourth[a]*cos(TIangle)*pow(cos(angle),phaseenc)) / (1 - AGM1fourth[a]*cos(TIangle)*pow(cos(angle),phaseenc)) ;
                    
                    SnGM2[a]=(((1-AGM1third[a])*(1-sigmaGM))/(1-sigmaGM1) + sigmaGM*(1-AGM1second[a]) - AGM1second[a]*sigmaGM*MeqGM) *  (sin(angle)*BGM1[a]) + SnGM2[a-1];
                    
                    if (a==phaseenc) goto stop03;
                    
                }   // for (int v=0; v<phaseenc; v=v+1){
            }    // for (int m=1; m< Segments+1; m=m+1){
        stop03:
            SnWM[s] =SnWM2[a]/phaseenc * sqrt(NSA);
            SnGM[s] =SnGM2[a]/phaseenc * sqrt(NSA);
            
            a=0;
            
            CNR[s] = SnWM[s] - SnGM[s];
            
            myfile7 << "Scan time = "  << scantimemin << " : " << scantimesec << " min" << endl;
            myfile7 << "TR = " << TR3rdpart << "   NSA = " << NSA << "   FA = " << alpha1 << "   TI = " << TIchosen << endl;
            myfile7 << "Highest CNR = " << std::setprecision(4) << CNR[s] << endl<< endl;
            
            
            // Finding the maximum CNR value
            if ( maxCNR < 0) {
                if ( CNR[s] < 0) {
                    maxCNR = maxCNR * (-1);
                    CNR[s] = CNR[s] * (-1);
                    if (maxCNR < CNR[s] ) {
                        CNR[s] = CNR[s] * (-1);
                        maxCNR = CNR[s];
                        angle_final=alpha1;
                        NSA_final=NSA;
                        scantimemin_final=scantimemin;
                        scantimesec_final=scantimesec;
                    }
                    if (maxCNR > CNR[s] ) {
                        CNR[s] = CNR[s] * (-1);
                        maxCNR = maxCNR * (-1);
                    }
                }
                if ( CNR[s] >= 0) {
                    maxCNR = maxCNR * (-1);
                    if (maxCNR < CNR[s] ) {
                        maxCNR = CNR[s];
                        angle_final=alpha1;
                        NSA_final=NSA;
                        scantimemin_final=scantimemin;
                        scantimesec_final=scantimesec;
                    }
                    if (maxCNR > CNR[s] ) {
                        maxCNR = maxCNR * (-1);
                    }
                }
            }
            
            if ( maxCNR >= 0) {
                if ( CNR[s] < 0) {
                    CNR[s] = CNR[s] * (-1);
                    if (maxCNR < CNR[s] ) {
                        CNR[s] = CNR[s] * (-1);
                        maxCNR = CNR[s];
                        angle_final=alpha1;
                        NSA_final=NSA;
                        scantimemin_final=scantimemin;
                        scantimesec_final=scantimesec;
                    }
                    if (maxCNR > CNR[s] ) {
                        CNR[s] = CNR[s] * (-1);
                    }
                }
                if ( CNR[s] >= 0) {
                    if (maxCNR < CNR[s] ) {
                        maxCNR= CNR[s];
                        angle_final=alpha1;
                        NSA_final=NSA;
                        scantimemin_final=scantimemin;
                        scantimesec_final=scantimesec;
                    }
                }
            }

        
    stop13:
            a=0;
        
    
        }   //for (int s=1; s< sizeNSA+1; s=s+1){
        
        myfile7 << endl << endl;
        
    }   //for (int u=0; u< sizeFA+1; u=u+1){

    myfile7 << ".................................." <<endl<<endl<<endl;
    myfile7 << endl<<endl;
    myfile7 << "Optimal computed scanning parameters overall " << endl<<endl;
    myfile7 << "Scan time = "  << scantimemin_final << " : " << scantimesec_final << " min " << endl;
    myfile7 << "TR = " << TR3rdpart << "   TE=" << TEchosen << "   FA = " << angle_final << "   NSA=" << NSA_final << "   TI = " << TIchosen << endl;
    myfile7 << "Highest CNR = " << std::setprecision(4) << maxCNR << endl<<endl;
    myfile7 << ".................................." <<endl<<endl;


    myfile.close();
    return 0;
}
